# Supplementary material for: Experimental study on operation limit of ground heat exchanger based on ground source heat pump unit
Source: PLoS One. 2025 Mar 11;20(3):e0319430. doi: 10.1371/journal.pone.0319430 (PMC11896066; doi:10.1371/journal.pone.0319430)
Supplement: S1 File — (XLSX) [file pone.0319430.s001.xlsx]

## Sheet: summer（11#GHE）
	Experimental data
time	Flow rate	Outlet temperature of the GHE	Inlet temperature of the GHE	Inlet and outlet temperature difference	Heat transfer per unit depth	Heat transfer	Well wall temperature(5m)	Well wall temperature(10m)	Well wall temperature(15m)	Well wall temperature(20m)	Well wall temperature(30m)	Well wall temperature(40m)	Well wall temperature(50m)	Well wall temperature(60m)	Well wall temperature(70m)	Well wall temperature(80m)	Inlet temperature of the unit	Outlet temperature of the unit
	m3/h	℃	℃	℃	W/m	W	℃	℃	℃	℃	℃	℃	℃	℃	℃	℃	℃	℃
2022-07-14 10:26:00	0.540505	16.2042	24.9442	8.74004	68.5641	5485.13	18.3879	20.2621	20.2953	19.8141	20.2912	19.6905	19.8798	19.7951	20.1438	20.777	27.0326	26.2258
2022-07-14 10:28:00	0.558434	16.1744	24.0237	7.84935	63.6194	5089.55	18.3879	20.6498	20.8251	20.2836	20.8138	19.7699	19.8798	19.7851	20.1338	20.7471	27.3933	26.7015
2022-07-14 10:30:00	0.580102	16.3732	25.0729	8.69974	73.2477	5859.82	18.3879	20.8487	21.0051	20.5932	21.2477	20.1472	20.1485	19.9445	20.1438	20.777	26.8322	26.6205
2022-07-14 10:32:00	0.582696	16.4527	24.5285	8.07583	68.2988	5463.9	18.4178	21.0674	21.215	20.8329	21.504	20.3954	20.457	20.2135	20.1438	20.9868	26.3713	26.074
2022-07-14 10:34:00	0.58529	16.5123	24.4196	7.90731	67.1713	5373.7	18.4377	21.1768	21.3249	20.9927	21.7308	20.6337	20.656	20.3928	20.1438	21.1966	25.0887	39.5842
2022-07-14 10:36:00	0.584527	16.8205	24.5186	7.69815	65.3092	5224.74	18.4476	21.2563	21.4049	21.1026	21.8787	20.7627	20.8252	20.5621	20.1538	21.3665	23.9865	33.1884
2022-07-14 10:38:00	0.58323	17.3771	24.4097	7.03263	59.5308	4762.46	18.4675	21.3955	21.5049	21.1825	22.0266	20.9017	20.9545	20.6916	20.1638	21.4864	23.4956	32.1562
2022-07-14 10:40:00	0.583688	17.5362	24.4493	6.91318	58.5656	4685.25	18.4974	21.5049	21.5948	21.2424	22.1449	21.0109	21.054	20.7713	20.1638	21.5663	23.3352	40.7278
2022-07-14 10:42:00	0.581857	17.7548	28.1413	10.3865	87.7137	7017.1	18.5273	21.6341	21.7148	21.2923	22.2337	21.1202	21.1336	20.861	20.1837	21.6562	23.2551	51.3133
2022-07-14 10:44:00	0.578271	17.8642	28.9529	11.0888	93.0675	7445.4	18.5571	22.0517	22.2046	21.552	22.5295	21.2095	21.2132	20.9208	20.2136	21.7461	23.2551	57.7092
2022-07-14 10:46:00	0.57499	17.9835	29.2994	11.3159	94.4351	7554.81	18.587	22.5189	22.6944	22.0315	23.0619	21.4875	21.3526	21.0104	20.2236	21.796	23.4655	64.1252
2022-07-14 10:48:00	0.561181	18.063	32.1104	14.0474	114.415	9153.2	18.6168	22.857	23.0242	22.3311	23.407	21.8151	21.6212	21.2097	20.2336	21.9359	23.6659	62.3745
2022-07-14 10:50:00	0.560723	18.1524	37.2079	19.0554	155.078	12406.3	18.6865	23.4634	23.684	22.7905	23.8606	22.0931	21.8899	21.4487	20.2735	22.1557	23.9164	59.5206
2022-07-14 10:52:00	0.555383	18.2717	42.2459	23.9742	193.251	15460.1	18.7164	24.388	24.6636	23.5097	24.5902	22.4604	22.1387	21.638	20.2834	22.3555	24.1469	59.6826
2022-07-14 10:54:00	0.559731	18.7389	46.7594	28.0205	227.635	18210.8	18.786	25.7004	25.9631	24.5784	25.734	23.0462	22.5566	21.9468	20.3034	22.5553	24.4074	60.8362
2022-07-14 10:56:00	0.551034	19.0967	48.3134	29.2167	233.665	18693.2	18.8657	27.132	27.3725	25.8369	27.0256	23.8305	23.1835	22.4151	20.3333	22.885	24.6779	63.2043
2022-07-14 10:58:00	0.548363	19.3452	47.9769	28.6316	227.876	18230.1	18.995	28.2754	28.4821	26.9356	28.199	24.7042	23.8801	22.953	20.3732	23.3146	24.9084	60.5832
2022-07-14 11:00:00	0.551873	19.8224	47.8977	28.0753	224.879	17990.3	19.1244	29.19	29.3317	27.8644	29.2145	25.6374	24.7459	23.6603	20.4031	23.9339	25.1489	58.9033
2022-07-14 11:02:00	0.537911	20.4883	48.5015	28.0131	218.704	17496.3	19.2837	29.8362	29.9515	28.5137	29.9245	26.3522	25.4424	24.268	20.4629	24.5434	25.3994	58.9236
2022-07-14 11:04:00	0.554314	21.4028	49.6002	28.1973	226.855	18148.4	19.4529	30.4427	30.5612	29.043	30.5358	26.9181	25.9897	24.7761	20.5028	25.0628	25.7	60.6743
2022-07-14 11:06:00	0.553933	22.2875	49.5309	27.2434	219.029	17522.3	19.6121	31.1188	31.231	29.5824	31.157	27.4344	26.4176	25.1745	20.5527	25.4724	26.0106	62.7186
2022-07-14 11:08:00	0.55584	23.1821	48.6994	25.5174	205.859	16468.7	19.8012	31.7053	31.7707	30.0918	31.788	28.0003	26.8754	25.573	20.6325	25.882	26.3212	63.0424
2022-07-14 11:10:00	0.556527	23.7785	48.5213	24.7428	199.857	15988.5	19.9704	32.113	32.1606	30.4413	32.2317	28.4967	27.3033	25.9416	20.7123	26.2816	26.6919	62.9513
2022-07-14 11:12:00	0.53402	24.2258	49.2438	25.0181	193.908	15512.6	20.1297	32.451	32.4905	30.711	32.5472	28.864	27.6714	26.2704	20.7821	26.6413	27.1529	63.2448
2022-07-14 11:14:00	0.549508	24.693	50.3227	25.6298	204.41	16352.8	20.3288	32.8487	32.8903	31.0207	32.8825	29.2214	27.9501	26.5592	20.8818	26.971	27.744	63.4776
2022-07-14 11:16:00	0.544701	25.1502	51.0156	25.8654	204.485	16358.8	20.488	33.2961	33.3601	31.3802	33.3064	29.5689	28.2287	26.7784	20.9815	27.2307	28.3653	60.8565
2022-07-14 11:18:00	0.548898	25.5478	51.2828	25.735	205.022	16401.7	20.6273	33.7633	33.8199	31.7797	33.7304	29.9263	28.5173	27.0175	21.0613	27.4705	28.9264	59.8647
2022-07-14 11:20:00	0.551186	25.7963	51.56	25.7637	206.105	16488.4	20.7965	34.1908	34.2498	32.1793	34.1347	30.3234	28.8357	27.2865	21.181	27.7302	29.3973	59.045
2022-07-14 11:22:00	0.543862	25.9951	51.7777	25.7826	203.516	16281.3	20.9458	34.5289	34.6096	32.5189	34.4699	30.6808	29.1243	27.5555	21.2807	28	29.7681	60.31
2022-07-14 11:24:00	0.547677	26.2933	50.9958	24.7025	196.358	15708.6	21.1051	34.847	34.9295	32.8385	34.7854	31.0084	29.4228	27.8244	21.3805	28.2897	30.1789	61.2714
2022-07-14 11:26:00	0.55317	26.6213	50.2039	23.5826	189.337	15146.9	21.2743	35.0956	35.1394	33.1081	35.0517	31.3361	29.6815	28.0536	21.4902	28.5394	30.5396	62.5162
2022-07-14 11:28:00	0.547906	26.9295	49.6299	22.7004	180.519	14441.5	21.4136	35.2049	35.2693	33.248	35.1897	31.5743	29.9204	28.2628	21.5999	28.7792	30.8402	63.0019
2022-07-14 11:30:00	0.551644	27.2177	49.9169	22.6992	181.741	14539.3	21.5729	35.3242	35.3393	33.3379	35.2784	31.7431	30.0995	28.4321	21.6996	28.979	31.0707	62.4453
2022-07-14 11:32:00	0.557595	27.506	50.5009	22.9949	186.095	14887.6	21.7023	35.4535	35.4793	33.4777	35.3672	31.892	30.2189	28.5815	21.7993	29.1488	31.2911	62.84
2022-07-14 11:34:00	0.540658	27.7644	51.2432	23.4788	184.239	14739.2	21.8217	35.6623	35.6992	33.6575	35.5447	32.0211	30.3383	28.6712	21.909	29.2887	31.5416	62.7692
2022-07-14 11:36:00	0.558968	27.9533	51.7579	23.8046	193.122	15449.8	21.9411	35.9108	35.9791	33.8872	35.7714	32.2296	30.4975	28.8107	22.0187	29.4286	31.7821	62.2834
2022-07-14 11:38:00	0.559655	28.0626	51.8965	23.8339	193.597	15487.8	22.0705	36.1991	36.249	34.1569	36.0574	32.448	30.6766	28.9501	22.1185	29.5684	32.0426	62.3138
2022-07-14 11:40:00	0.555154	28.172	52.1044	23.9324	192.834	15426.7	22.19	36.4576	36.5188	34.4266	36.3137	32.6763	30.9055	29.1593	22.2282	29.7482	32.3031	62.7692
2022-07-14 11:42:00	0.558434	28.3111	52.0945	23.7833	192.765	15421.2	22.3194	36.7062	36.7188	34.6563	36.5307	32.8948	31.1045	29.3386	22.3179	29.9381	32.5236	59.0855
2022-07-14 11:44:00	0.560647	28.5	51.9559	23.4559	190.865	15269.2	22.4288	36.905	36.8887	34.856	36.7377	33.0834	31.3036	29.498	22.4276	30.1179	32.754	58.2152
2022-07-14 11:46:00	0.561486	28.7286	51.9658	23.2372	189.368	15149.4	22.5383	37.084	37.0386	35.0358	36.8955	33.272	31.4727	29.6574	22.5174	30.2877	32.8843	57.3651
2022-07-14 11:48:00	0.543557	28.9672	51.649	22.6819	178.94	14315.2	22.6677	37.2629	37.1986	35.1956	37.0532	33.4607	31.6419	29.8367	22.6171	30.4576	33.0246	58.6908
2022-07-14 11:50:00	0.549737	29.1262	50.5702	21.444	171.098	13687.8	22.7672	37.3822	37.3185	35.3355	37.1814	33.5996	31.7713	29.9663	22.7168	30.5974	33.1348	60.6035
2022-07-14 11:52:00	0.550042	29.2654	49.7288	20.4635	163.365	13069.2	22.8966	37.4021	37.2885	35.3754	37.211	33.7486	31.9106	30.0858	22.8066	30.7173	33.2951	62.9716
2022-07-14 11:54:00	0.551797	29.3846	49.1251	19.7404	158.095	12647.6	22.9862	37.3325	37.1986	35.3554	37.142	33.7784	31.9802	30.1655	22.8964	30.8272	33.4554	59.3891
2022-07-14 11:56:00	0.554925	29.4642	49.4022	19.938	160.583	12846.7	23.0857	37.243	37.1186	35.3155	37.0532	33.8181	32.0001	30.2253	22.9761	30.9071	33.5757	58.4682
2022-07-14 11:58:00	0.55584	29.5536	50.2732	20.7196	167.153	13372.3	23.1753	37.2232	37.1086	35.3055	37.0039	33.7982	32.0001	30.2352	23.0659	30.9571	33.756	59.0652
2022-07-14 12:00:00	0.556298	29.6431	51.1739	21.5309	173.841	13907.3	23.2649	37.3325	37.2486	35.3754	37.0434	33.8181	32.0001	30.2452	23.1557	30.977	33.8863	60.7452
2022-07-14 12:02:00	0.559121	29.663	50.5702	20.9072	169.662	13573	23.3445	37.5115	37.4485	35.5652	37.211	33.9074	32.0499	30.2751	23.2454	30.997	34.0065	61.5446
2022-07-14 12:04:00	0.55729	29.6232	49.9367	20.3135	164.305	13144.4	23.4241	37.601	37.5184	35.725	37.3589	34.0464	32.1593	30.3647	23.3252	31.067	34.1168	60.7249
2022-07-14 12:06:00	0.536233	29.6133	50.0753	20.462	159.252	12740.2	23.5137	37.6308	37.5384	35.8049	37.3885	34.1556	32.2987	30.4942	23.405	31.1868	34.237	60.9071
2022-07-14 12:08:00	0.547829	29.6431	50.7681	21.125	167.968	13437.4	23.5834	37.6308	37.5484	35.8349	37.3688	34.2251	32.3783	30.5839	23.4848	31.2867	34.3472	61.7572
2022-07-14 12:10:00	0.550118	29.7723	51.263	21.4907	171.589	13727.2	23.673	37.7203	37.6584	35.9248	37.4279	34.2648	32.4081	30.6337	23.5546	31.3767	34.4174	62.2328
2022-07-14 12:12:00	0.549279	29.9413	51.1739	21.2327	169.27	13541.6	23.7526	37.8296	37.8183	36.0846	37.566	34.3443	32.4877	30.6835	23.6344	31.4066	34.4875	59.632
2022-07-14 12:14:00	0.544167	30.0208	51.2234	21.2026	167.458	13396.6	23.8123	37.9489	37.9283	36.2244	37.6843	34.4535	32.5673	30.7632	23.7141	31.4666	34.5276	59.0652
2022-07-14 12:16:00	0.549355	30.0109	51.5798	21.5689	171.975	13758	23.9019	38.0583	38.0183	36.3343	37.7927	34.5627	32.6768	30.8529	23.784	31.5565	34.5677	58.7414
2022-07-14 12:18:00	0.541955	30.0208	51.6688	21.648	170.281	13622.5	23.9516	38.1676	38.1382	36.4541	37.8815	34.652	32.7664	30.9625	23.8538	31.6464	34.6378	58.0026
2022-07-14 12:20:00	0.542412	30.1202	50.976	20.8558	164.187	13135	24.0313	38.2571	38.2482	36.584	37.9899	34.7414	32.8559	31.0421	23.9036	31.7163	34.738	58.0937
2022-07-14 12:22:00	0.546685	30.2395	50.4118	20.1723	160.058	12804.6	24.1009	38.2869	38.2681	36.6739	38.059	34.8605	32.9554	31.1119	23.9734	31.7962	34.8482	58.4176
2022-07-14 12:24:00	0.542412	30.3488	50.0456	19.6968	155.063	12405	24.1706	38.2571	38.2282	36.6739	38.059	34.9101	33.045	31.2115	24.0333	31.8961	34.8883	58.8831
2022-07-14 12:26:00	0.549966	30.4184	49.709	19.2906	153.981	12318.5	24.2602	38.2174	38.1982	36.6739	38.0097	34.9499	33.0748	31.2514	24.1031	31.9661	34.8983	59.0248
2022-07-14 12:28:00	0.549737	30.5277	49.5804	19.0526	152.017	12161.4	24.3299	38.1676	38.1382	36.6539	37.9899	34.9697	33.0947	31.2912	24.1729	32.016	34.9384	58.792
2022-07-14 12:30:00	0.549737	30.6271	49.6892	19.0621	152.093	12167.4	24.3896	38.1279	38.1082	36.6339	37.9505	34.9499	33.1047	31.331	24.2228	32.036	34.9885	58.8527
2022-07-14 12:32:00	0.551568	30.6669	49.8773	19.2104	153.787	12303	24.4393	38.1279	38.1382	36.6539	37.9308	34.9697	33.0947	31.331	24.2826	32.056	35.0787	59.1968
2022-07-14 12:34:00	0.54699	30.657	49.9862	19.3292	153.454	12276.3	24.509	38.1478	38.1782	36.6938	37.9308	34.9896	33.1345	31.351	24.3624	32.076	35.1488	59.298
2022-07-14 12:36:00	0.549279	30.657	49.9565	19.2995	153.859	12308.7	24.5588	38.1875	38.2182	36.7438	37.9899	35.0194	33.1544	31.3908	24.4222	32.1059	35.239	58.6503
2022-07-14 12:38:00	0.550423	30.6371	49.9862	19.3491	154.576	12366.1	24.6185	38.1975	38.2482	36.8037	38.0392	35.0591	33.2042	31.4307	24.4621	32.1259	35.2991	59.5004
2022-07-14 12:40:00	0.555154	30.657	50.1643	19.5074	157.18	12574.4	24.6683	38.2372	38.2881	36.8536	38.059	35.1087	33.244	31.4904	24.522	32.1859	35.3893	59.6826
2022-07-14 12:42:00	0.549355	30.6768	50.2039	19.5271	155.695	12455.6	24.728	38.2869	38.3381	36.9036	38.0984	35.1484	33.2938	31.5203	24.5618	32.2258	35.4394	55.0577
2022-07-14 12:44:00	0.555001	30.7166	50.0456	19.329	155.699	12455.9	24.7678	38.3267	38.3881	36.9935	38.1477	35.1782	33.3535	31.5801	24.6217	32.2758	35.4594	52.6289
2022-07-14 12:46:00	0.555459	30.7862	50.3425	19.5563	157.661	12612.8	24.8275	38.3665	38.4081	37.0334	38.1773	35.2378	33.4032	31.6399	24.6915	32.3157	35.4695	46.2331
2022-07-14 12:48:00	0.554849	30.8359	50.4514	19.6155	157.964	12637.1	24.8872	38.3963	38.4681	37.1033	38.2167	35.3073	33.453	31.6897	24.7314	32.3757	35.5095	48.1154
2022-07-14 12:50:00	0.555077	30.8856	48.4322	17.5466	141.361	11308.9	24.927	38.4659	38.518	37.1733	38.2857	35.3271	33.5127	31.7395	24.7813	32.4056	35.5095	57.9622
2022-07-14 12:52:00	0.557519	30.9253	45.8884	14.9631	121.078	9686.21	24.9868	38.3665	38.3681	37.1533	38.2857	35.3966	33.5624	31.7993	24.8211	32.4556	35.5095	58.792
2022-07-14 12:54:00	0.567514	30.9949	43.3248	12.3299	101.559	8124.75	25.0365	38.0086	37.9783	36.9236	38.0392	35.3768	33.6022	31.8391	24.871	32.5155	35.5095	59.3891
2022-07-14 12:56:00	0.579339	31.0446	43.6614	12.6167	106.087	8486.99	25.0863	37.4717	37.4485	36.5141	37.6054	35.2378	33.5127	31.8192	24.9308	32.5455	35.4695	53.8838
2022-07-14 12:58:00	0.578271	31.1639	47.1752	16.0113	134.382	10750.5	25.1161	37.1237	37.1386	36.1345	37.142	34.9499	33.3137	31.6897	24.9707	32.4756	35.4194	36.5887
2022-07-14 13:00:00	0.574456	31.2434	48.7687	17.5253	146.119	11689.5	25.146	37.1734	37.3185	36.1045	37.0927	34.7017	33.045	31.5004	25.0206	32.3157	35.5797	36.7102
2022-07-14 13:02:00	0.565148	31.1043	42.2657	11.1615	91.552	7324.16	25.1659	37.4419	37.6084	36.3542	37.4082	34.7017	32.9554	31.3908	25.0605	32.1759	38.9264	40.3635
2022-07-14 13:04:00	0.570794	30.7762	37.9997	7.22346	59.8424	4787.39	25.1659	37.0442	37.0686	36.2044	37.2997	34.8605	33.0848	31.4705	25.1203	32.1259	40.6097	43.1465
2022-07-14 13:06:00	0.575143	30.4085	35.5648	5.15634	43.0428	3443.43	25.1858	36.3184	36.229	35.6251	36.5997	34.7215	33.0947	31.5203	25.1403	32.2258	43.3652	46.9921
2022-07-14 13:08:00	0.58323	30.2494	35.3371	5.08772	43.0672	3445.38	25.1958	35.3938	35.2893	34.8161	35.6827	34.2251	32.7763	31.331	25.1702	32.2158	46.762	51.7991
2022-07-14 13:10:00	0.581552	30.5178	36.3269	5.80914	49.0325	3922.6	25.1858	34.7178	34.6796	34.1569	34.9432	33.6394	32.2987	30.9923	25.2101	31.9361	50.3492	54.5315
2022-07-14 13:12:00	0.578271	30.6172	38.0789	7.46169	62.6256	5010.05	25.1659	34.3698	34.3897	33.7674	34.5389	33.1529	31.821	30.6138	25.26	31.5665	50.8101	53.7927
2022-07-14 13:14:00	0.575753	29.991	40.3356	10.3447	86.4442	6915.54	25.1361	34.2406	34.3397	33.5876	34.3417	32.8451	31.5026	30.3249	25.2799	31.2368	50.269	53.1552
2022-07-14 13:16:00	0.575525	29.2753	43.0081	13.7328	114.711	9176.92	25.0863	34.3102	34.4997	33.6775	34.3615	32.726	31.3235	30.1555	25.2899	30.987	49.8081	52.6188
2022-07-14 13:18:00	0.586435	28.6988	45.0372	16.3384	139.064	11125.1	25.0564	34.5587	34.8395	33.9471	34.5784	32.6763	31.2837	30.0858	25.3098	30.8671	49.4173	52.2747
2022-07-14 13:20:00	0.582391	28.4006	45.5915	17.1909	145.31	11624.8	25.0067	34.9365	35.2494	34.3566	34.9432	32.8153	31.4031	30.1456	25.3198	30.8472	48.9464	52.0217
2022-07-14 13:22:00	0.584909	28.331	45.5024	17.1714	145.773	11661.9	25.0067	35.2546	35.5392	34.7262	35.2982	33.0536	31.612	30.295	25.3198	30.9471	48.8963	52.0521
2022-07-14 13:24:00	0.585367	28.4503	45.3044	16.8541	143.192	11455.4	24.9967	35.4535	35.7192	34.9959	35.5447	33.272	31.8608	30.5042	25.3198	31.1069	48.8762	52.0015
2022-07-14 13:26:00	0.585061	28.7187	45.1461	16.4274	139.493	11159.5	25.0067	35.5927	35.8191	35.1557	35.7123	33.4209	32.0598	30.6736	25.3198	31.2767	48.746	51.961
2022-07-14 13:28:00	0.585977	29.1163	45.0372	15.9209	135.404	10832.3	25.0166	35.702	35.9091	35.2456	35.8207	33.5302	32.1693	30.813	25.3198	31.4066	48.7359	52.0015
2022-07-14 13:30:00	0.582315	29.4343	44.9877	15.5534	131.452	10516.1	25.0664	35.8014	35.9791	35.2855	35.9292	33.5996	32.2489	30.8927	25.3397	31.4766	49.0566	52.467
2022-07-14 13:32:00	0.575753	29.6431	44.9679	15.3248	128.061	10244.8	25.0863	35.8909	36.039	35.3155	35.9982	33.689	32.3086	30.9326	25.3397	31.5465	49.2369	52.6188
2022-07-14 13:34:00	0.572931	29.7226	44.9283	15.2057	126.442	10115.4	25.1062	35.9605	36.109	35.3554	36.0672	33.7287	32.3385	30.9923	25.3597	31.5765	49.4173	52.8313
2022-07-14 13:36:00	0.573312	29.7922	45.0273	15.2351	126.771	10141.7	25.1161	36.0202	36.159	35.3754	36.1067	33.7784	32.3882	31.0123	25.3697	31.6164	49.6277	53.0337
2022-07-14 13:38:00	0.573617	29.822	45.2153	15.3933	128.156	10252.5	25.1659	36.0699	36.219	35.3854	36.156	33.8181	32.4181	31.0621	25.3796	31.6464	49.8281	53.2665
2022-07-14 13:40:00	0.577508	29.8518	45.3737	15.5219	130.103	10408.2	25.1858	36.1395	36.2889	35.4453	36.2053	33.8677	32.4579	31.082	25.3996	31.6764	50.0185	53.479
2022-07-14 13:42:00	0.577661	29.8618	45.5321	15.6703	131.382	10510.5	25.2157	36.1991	36.3389	35.4953	36.2842	33.9074	32.4877	31.1119	25.4295	31.7163	50.1788	53.6612
2022-07-14 13:44:00	0.574838	29.9115	45.6608	15.7493	131.398	10511.9	25.2455	36.2687	36.4089	35.5352	36.3335	33.9571	32.5275	31.1517	25.4494	31.7263	50.3792	53.8636
2022-07-14 13:46:00	0.576211	29.9313	45.7993	15.868	132.705	10616.4	25.2555	36.3383	36.4789	35.6051	36.4025	34.0266	32.5773	31.1916	25.4694	31.7763	50.5395	54.0255
2022-07-14 13:48:00	0.575601	29.9512	45.9577	16.0065	133.721	10697.7	25.2853	36.4079	36.5488	35.6751	36.4912	34.0861	32.627	31.2414	25.4893	31.7962	50.6498	54.1166
2022-07-14 13:50:00	0.57705	30.0208	46.1161	16.0953	134.802	10784.1	25.3252	36.4775	36.6388	35.725	36.5307	34.1358	32.6768	31.2912	25.5193	31.8562	50.75	54.238
2022-07-14 13:52:00	0.57995	30.0804	46.2942	16.2138	136.477	10918.1	25.355	36.567	36.7188	35.8149	36.6194	34.2053	32.7365	31.331	25.5392	31.8861	50.79	54.2785
2022-07-14 13:54:00	0.581094	30.1401	46.4031	16.263	137.161	10972.9	25.3948	36.6366	36.7887	35.8748	36.6983	34.2748	32.7763	31.3908	25.5591	31.9361	50.79	54.2785
2022-07-14 13:56:00	0.580484	30.1997	46.5219	16.3222	137.516	11001.2	25.4147	36.7261	36.8587	35.9447	36.7772	34.3343	32.846	31.4307	25.5891	31.9861	50.7199	54.2178
2022-07-14 13:58:00	0.583535	30.2693	46.6506	16.3813	138.739	11099.1	25.4446	36.7957	36.9687	36.0346	36.8659	34.4038	32.9057	31.4904	25.619	32.046	50.6698	54.1874
2022-07-14 14:00:00	0.583612	30.3588	46.7198	16.3611	138.586	11086.9	25.4944	36.8851	37.0186	36.1045	36.9448	34.4733	32.9753	31.5602	25.6389	32.0959	50.5997	54.1368
2022-07-14 14:02:00	0.586282	30.4383	46.7891	16.3508	139.133	11130.7	25.5043	36.9547	37.1086	36.1745	37.0237	34.5428	33.0251	31.61	25.6788	32.1559	50.5395	54.066
2022-07-14 14:04:00	0.586206	30.5178	46.7891	16.2713	138.439	11075.1	25.5541	37.0442	37.1786	36.2444	37.1124	34.6123	33.0848	31.6598	25.6988	32.2158	50.4894	53.985
2022-07-14 14:06:00	0.588495	30.6073	46.7693	16.1621	138.046	11043.7	25.574	37.1039	37.2486	36.3043	37.1814	34.6818	33.1544	31.7196	25.7087	32.2458	50.3993	53.9344
2022-07-14 14:08:00	0.584985	30.6768	46.7693	16.0925	136.632	10930.5	25.6138	37.1536	37.2885	36.3542	37.2307	34.7414	33.2042	31.7594	25.7586	32.3157	50.3993	53.9344
2022-07-14 14:10:00	0.583841	30.7663	46.7594	15.9931	135.523	10841.8	25.6536	37.2033	37.3385	36.3842	37.2899	34.7712	33.2639	31.8291	25.7786	32.3757	50.4193	53.9344
2022-07-14 14:12:00	0.568276	30.816	46.7198	15.9038	131.173	10493.9	25.6735	37.243	37.3885	36.4441	37.3195	34.8307	33.3137	31.859	25.7985	32.3956	50.4694	53.985
2022-07-14 14:14:00	0.583459	30.8558	46.7	15.8443	134.174	10733.9	25.7233	37.2629	37.4285	36.4541	37.3589	34.8804	33.3535	31.8989	25.8484	32.4456	50.4894	54.0255
2022-07-14 14:16:00	0.583764	30.9253	46.6802	15.7549	133.486	10678.9	25.7531	37.3126	37.4485	36.4941	37.3885	34.93	33.3833	31.9387	25.8683	32.4756	50.4894	53.985
2022-07-14 14:18:00	0.587427	30.9651	46.7	15.7349	134.154	10732.3	25.7631	37.3325	37.4785	36.5141	37.4279	34.93	33.4032	31.9686	25.8783	32.5255	50.4193	53.9344
2022-07-14 14:20:00	0.590555	31.0148	46.7891	15.7743	135.206	10816.5	25.8228	37.3822	37.5184	36.564	37.4575	34.9896	33.4331	31.9885	25.9281	32.5455	50.3492	53.8838
2022-07-14 14:22:00	0.586053	31.0645	46.7891	15.7246	133.752	10700.2	25.8228	37.422	37.5684	36.584	37.4969	35.0194	33.4729	32.0383	25.9481	32.5755	50.3091	53.8231
2022-07-14 14:24:00	0.592691	31.1043	46.8287	15.7245	135.266	10821.3	25.8626	37.4717	37.6084	36.6539	37.5462	35.0789	33.5127	32.0782	25.968	32.6254	50.2389	53.7522
2022-07-14 14:26:00	0.588495	31.154	46.7891	15.6352	133.545	10683.6	25.8925	37.5115	37.6384	36.6739	37.5857	35.0888	33.5624	32.1081	26.0079	32.6554	50.1688	53.6814
2022-07-14 14:28:00	0.590555	31.1937	46.7891	15.5954	133.672	10693.8	25.9223	37.5413	37.6784	36.7038	37.6153	35.1583	33.6022	32.1479	26.0379	32.6954	50.1488	53.6814
2022-07-14 14:30:00	0.593454	31.2534	46.7198	15.4665	133.218	10657.4	25.9622	37.5811	37.7184	36.7438	37.6547	35.1981	33.6321	32.1778	26.0478	32.7153	50.0987	53.6308
2022-07-14 14:32:00	0.591623	31.2732	46.7198	15.4466	132.636	10610.9	25.992	37.5811	37.7284	36.7638	37.6744	35.2179	33.6719	32.2276	26.0877	32.7653	50.0185	53.56
2022-07-14 14:34:00	0.589868	31.313	46.7	15.387	131.733	10538.6	26.002	37.6208	37.7683	36.8037	37.704	35.2576	33.7018	32.2376	26.1176	32.7853	50.0185	53.5701
2022-07-14 14:36:00	0.588113	31.3528	46.6802	15.3275	130.832	10466.6	26.0219	37.6308	37.7883	36.8137	37.7237	35.2874	33.7217	32.2675	26.1276	32.8152	49.9884	53.5397
2022-07-14 14:38:00	0.593606	31.4025	46.6506	15.2481	131.37	10509.6	26.0716	37.6507	37.7883	36.8337	37.7434	35.3073	33.7615	32.3073	26.1675	32.8552	49.9684	53.4992
2022-07-14 14:40:00	0.592004	31.4422	46.6308	15.1885	130.504	10440.3	26.0915	37.6904	37.8183	36.8736	37.7632	35.337	33.7913	32.3472	26.2074	32.8852	49.8782	53.4284
2022-07-14 14:42:00	0.599557	31.5118	46.5813	15.0695	131.133	10490.6	26.1612	37.7401	37.8583	36.9036	37.7927	35.3966	33.851	32.397	26.2772	32.9651	49.7179	53.2665
2022-07-14 14:44:00	0.600778	31.5416	46.5615	15.0199	130.967	10477.4	26.1811	37.7203	37.8683	36.9435	37.8125	35.3966	33.8809	32.4368	26.2772	32.9651	49.6678	53.226
2022-07-14 14:46:00	0.601236	31.5814	46.5219	14.9405	130.375	10430	26.2309	37.7401	37.8883	36.9535	37.8519	35.4264	33.9008	32.4667	26.3171	32.9851	49.5776	53.1754
2022-07-14 14:48:00	0.604517	31.6013	46.4724	14.8711	130.478	10438.2	26.2508	37.76	37.9083	36.9735	37.8519	35.4463	33.9207	32.4866	26.357	33.035	49.4874	53.0843
2022-07-14 14:50:00	0.60383	31.6311	46.4328	14.8017	129.721	10377.7	26.2607	37.76	37.9083	36.9935	37.8519	35.486	33.9306	32.5066	26.367	33.045	49.4474	53.0337
2022-07-14 14:52:00	0.602914	31.6708	46.413	14.7422	129.003	10320.3	26.2806	37.7898	37.9283	36.9935	37.8618	35.486	33.9505	32.5165	26.3969	33.065	49.4474	52.9932
2022-07-14 14:54:00	0.604364	31.6708	46.3833	14.7125	129.053	10324.2	26.3205	37.8097	37.9283	37.0135	37.8815	35.5058	33.9704	32.5364	26.4268	33.075	49.4474	52.973
2022-07-14 14:56:00	0.607492	31.6907	46.3338	14.6431	129.109	10328.7	26.3304	37.8097	37.9283	37.0334	37.9012	35.5158	33.9903	32.5564	26.4467	33.105	49.4474	53.0135
2022-07-14 14:58:00	0.607034	31.7106	46.2942	14.5836	128.488	10279	26.3603	37.8097	37.9283	37.0334	37.8815	35.5356	34.0102	32.5962	26.4767	33.1249	49.4975	53.0135
2022-07-14 15:00:00	0.60528	31.7305	46.2942	14.5637	127.942	10235.4	26.4001	37.8097	37.9483	37.0534	37.9012	35.5555	34.0301	32.5962	26.5166	33.1349	49.4975	53.0337
2022-07-14 15:02:00	0.610162	31.7504	46.2942	14.5439	128.798	10303.8	26.41	37.8097	37.9483	37.0634	37.9012	35.5555	34.0401	32.6261	26.5265	33.1449	49.4674	53.0135
2022-07-14 15:04:00	0.610086	31.7603	46.2942	14.5339	128.694	10295.5	26.4299	37.8097	37.9683	37.0634	37.9012	35.5753	34.0401	32.646	26.5564	33.1749	49.4474	52.9932
2022-07-14 15:06:00	0.611994	31.7702	46.314	14.5438	129.184	10334.7	26.4598	37.8097	37.9783	37.0834	37.9209	35.5753	34.06	32.646	26.5864	33.1849	49.3772	52.9224
2022-07-14 15:08:00	0.615732	31.7901	46.3338	14.5437	129.972	10397.8	26.4598	37.8097	37.9783	37.1033	37.9308	35.6051	34.0799	32.666	26.6063	33.2049	49.3071	52.9022
2022-07-14 15:10:00	0.61413	31.8199	46.314	14.4941	129.192	10335.3	26.4897	37.8097	37.9983	37.1233	37.9505	35.625	34.0998	32.6859	26.6163	33.2148	49.2369	52.7807
2022-07-14 15:12:00	0.613672	31.8498	46.314	14.4643	128.83	10306.4	26.5096	37.8296	38.0183	37.1333	37.9899	35.625	34.1296	32.7158	26.6362	33.2248	49.1267	52.6289
2022-07-14 15:14:00	0.612528	31.8696	46.2942	14.4246	128.237	10259	26.5195	37.8495	38.0382	37.1533	37.9899	35.6448	34.1495	32.7357	26.6661	33.2648	49.0766	52.5986
2022-07-14 15:16:00	0.609705	31.8696	46.2447	14.3751	127.208	10176.6	26.5593	37.8793	38.0382	37.1733	37.9899	35.6746	34.1694	32.7556	26.6861	33.2748	49.1668	52.6896
2022-07-14 15:18:00	0.606806	31.8995	46.1359	14.2364	125.382	10030.5	26.5693	37.8793	38.0382	37.1733	37.9899	35.6746	34.1694	32.7656	26.706	33.2848	49.3071	52.8111
2022-07-14 15:20:00	0.60444	31.8995	46.0468	14.1473	124.111	9928.9	26.5792	37.8495	38.0382	37.1733	37.9899	35.6746	34.1794	32.7855	26.716	33.2948	49.3973	52.9022
2022-07-14 15:22:00	0.604135	31.8995	46.0468	14.1473	124.049	9923.89	26.6091	37.8495	38.0382	37.1733	37.9899	35.6945	34.1794	32.8054	26.7559	33.3048	49.4674	52.973
2022-07-14 15:24:00	0.608789	31.8995	46.0963	14.1968	125.442	10035.3	26.629	37.8694	38.0183	37.1733	37.9702	35.6746	34.1993	32.8054	26.7759	33.3048	49.5375	53.054
2022-07-14 15:26:00	0.606882	31.8995	46.1557	14.2562	125.572	10045.7	26.639	37.8495	38.0183	37.1733	37.9702	35.6746	34.1794	32.8054	26.7858	33.3048	49.5576	53.0641
2022-07-14 15:28:00	0.611307	31.8995	46.2249	14.3255	127.102	10168.2	26.6589	37.8694	38.0382	37.1932	37.9899	35.6945	34.1993	32.8253	26.7958	33.3147	49.5375	53.0843
2022-07-14 15:30:00	0.611994	31.8995	46.2744	14.375	127.684	10214.8	26.6589	37.8694	38.0382	37.2032	37.9899	35.6945	34.1993	32.8253	26.8357	33.3247	49.5175	53.0337
2022-07-14 15:32:00	0.611688	31.8995	46.314	14.4146	127.972	10237.8	26.6788	37.8793	38.0682	37.2232	38.0097	35.7143	34.2192	32.8453	26.8556	33.3247	49.4674	53.0135
2022-07-14 15:34:00	0.612299	31.8995	46.3635	14.4641	128.54	10283.2	26.7086	37.8992	38.0682	37.2432	38.0294	35.7342	34.2391	32.8752	26.8656	33.3647	49.4674	52.9932
2022-07-14 15:36:00	0.612451	31.9193	46.3437	14.4244	128.219	10257.5	26.7385	37.939	38.1082	37.2831	38.0392	35.764	34.259	32.8752	26.8856	33.3747	49.4474	52.9528
2022-07-14 15:38:00	0.611994	31.9392	46.3437	14.4045	127.947	10235.7	26.7484	37.9489	38.1182	37.3131	38.0787	35.7838	34.2889	32.915	26.8955	33.3847	49.3772	52.9224
2022-07-14 15:40:00	0.612757	31.9591	46.3338	14.3747	127.841	10227.3	26.7683	37.9688	38.1382	37.3131	38.0984	35.7838	34.3088	32.9349	26.9155	33.4047	49.3071	52.8111
2022-07-14 15:42:00	0.614282	31.9989	46.3338	14.335	127.805	10224.4	26.7683	37.9688	38.1382	37.3331	38.1083	35.8235	34.3088	32.9349	26.9354	33.4246	49.2369	52.7605
2022-07-14 15:44:00	0.612604	32.0187	46.314	14.2953	127.103	10168.3	26.7982	37.9887	38.1582	37.3331	38.128	35.8235	34.3287	32.9648	26.9554	33.4446	49.2169	52.7402
2022-07-14 15:46:00	0.612757	32.0386	46.2744	14.2358	126.606	10128.5	26.8181	38.0086	38.1782	37.373	38.128	35.8235	34.3486	32.9847	26.9653	33.4646	49.1969	52.7402
2022-07-14 15:48:00	0.613748	32.0784	46.2447	14.1664	126.192	10095.4	26.8281	38.0185	38.1782	37.373	38.1477	35.8533	34.3585	33.0047	26.9853	33.4846	49.1668	52.6998
2022-07-14 15:50:00	0.61413	32.0983	46.2051	14.1069	125.741	10059.2	26.848	38.0185	38.1982	37.373	38.1477	35.8732	34.3784	33.0346	27.0052	33.4846	49.1267	52.6694
2022-07-14 15:52:00	0.6094	32.0983	46.2051	14.1069	124.772	9981.77	26.8579	38.0185	38.1982	37.383	38.1477	35.8732	34.3983	33.0346	27.0252	33.5146	49.1067	52.6289
2022-07-14 15:54:00	0.611612	32.1082	46.1853	14.0771	124.961	9996.88	26.8878	38.0384	38.1982	37.383	38.1674	35.893	34.3983	33.0545	27.0352	33.5146	49.0566	52.5783
2022-07-14 15:56:00	0.611002	32.1181	46.1656	14.0474	124.573	9965.81	26.9077	38.0384	38.2182	37.403	38.1674	35.893	34.4182	33.0744	27.0551	33.5345	48.9464	52.5075
2022-07-14 15:58:00	0.614282	32.148	46.1557	14.0077	124.887	9990.98	26.9077	38.0384	38.1982	37.403	38.1674	35.9029	34.4282	33.0744	27.085	33.5545	48.8762	52.4366
2022-07-14 16:00:00	0.613443	32.1678	46.1359	13.968	124.363	9949.08	26.9276	38.0384	38.2182	37.423	38.1773	35.9228	34.4282	33.0943	27.105	33.5545	48.8061	52.3456
2022-07-14 16:02:00	0.615427	32.1877	46.0864	13.8986	124.146	9931.68	26.9276	38.0384	38.2182	37.423	38.1773	35.9427	34.4481	33.1142	27.1149	33.5745	48.786	52.3253
2022-07-14 16:04:00	0.61619	32.1877	46.0468	13.8591	123.946	9915.67	26.9575	38.0384	38.2282	37.423	38.197	35.9427	34.468	33.1242	27.1249	33.5845	48.7359	52.2747
2022-07-14 16:06:00	0.615274	32.2275	45.9973	13.7698	122.965	9837.17	26.9774	38.0583	38.2182	37.4429	38.1773	35.9427	34.468	33.1242	27.1449	33.6045	48.7159	52.2342
2022-07-14 16:08:00	0.618631	32.2076	45.9577	13.7501	123.459	9876.68	26.9973	38.0583	38.2182	37.423	38.1773	35.9625	34.4879	33.1441	27.1648	33.6045	48.7159	52.2342
2022-07-14 16:10:00	0.619623	32.2374	45.9379	13.7005	123.21	9856.83	26.9973	38.0384	38.1982	37.423	38.1773	35.9427	34.4879	33.1441	27.1648	33.6045	48.7159	52.1938
2022-07-14 16:12:00	0.618021	32.2474	45.8884	13.641	122.359	9788.69	27.0172	38.0384	38.1982	37.423	38.1773	35.9625	34.4879	33.1641	27.1947	33.6244	48.6458	52.1634
2022-07-14 16:14:00	0.619013	32.2474	45.8884	13.641	122.555	9804.41	27.047	38.0384	38.1982	37.423	38.1773	35.9625	34.4879	33.1641	27.2147	33.6244	48.6257	52.1229
2022-07-14 16:16:00	0.618479	32.2573	45.8686	13.6113	122.182	9774.59	27.0669	38.0384	38.1982	37.4429	38.1773	35.9625	34.5078	33.184	27.2246	33.6444	48.5556	52.0926
2022-07-14 16:18:00	0.615427	32.2573	45.8389	13.5816	121.314	9705.14	27.0669	38.0384	38.1982	37.4429	38.1773	35.9625	34.5078	33.184	27.2546	33.6444	48.5155	52.0521
2022-07-14 16:20:00	0.618708	32.2573	45.8191	13.5618	121.783	9742.66	27.0669	38.0384	38.1982	37.4429	38.1773	35.9824	34.5078	33.184	27.2745	33.6444	48.5355	52.042
2022-07-14 16:22:00	0.614893	32.2573	45.8191	13.5618	121.032	9682.59	27.0868	38.0384	38.1982	37.4429	38.1674	35.9625	34.5078	33.1939	27.2745	33.6544	48.4654	52.0217
2022-07-14 16:24:00	0.616114	32.2573	45.7795	13.5222	120.919	9673.49	27.0968	38.0384	38.1982	37.4429	38.1773	35.9824	34.5277	33.2139	27.2845	33.6544	48.4854	51.961
2022-07-14 16:26:00	0.618631	32.2573	45.7498	13.4925	121.146	9691.68	27.1067	38.0185	38.1982	37.4429	38.1674	35.9824	34.5277	33.2139	27.2944	33.6544	48.4654	51.961
2022-07-14 16:28:00	0.616037	32.2672	45.7498	13.4826	120.549	9643.93	27.1267	38.0384	38.1982	37.4429	38.1674	35.9824	34.5277	33.2338	27.3144	33.6744	48.4253	51.9306
2022-07-14 16:30:00	0.620157	32.2672	45.73	13.4628	121.177	9694.18	27.1466	38.0185	38.1982	37.4429	38.1674	35.9824	34.5376	33.2338	27.3443	33.6744	48.4153	51.9104
2022-07-14 16:32:00	0.615885	32.2772	45.7102	13.4331	120.077	9606.13	27.1565	38.0086	38.1982	37.4429	38.1674	35.9824	34.5376	33.2338	27.3543	33.6744	48.5957	52.3253
2022-07-14 16:34:00	0.617105	32.2672	45.6707	13.4034	120.049	9603.92	27.1565	38.0086	38.1782	37.4429	38.1674	35.9824	34.5376	33.2338	27.3643	33.6944	48.6758	52.3658
2022-07-14 16:36:00	0.619547	32.2772	45.6608	13.3836	120.346	9627.65	27.1764	38.0086	38.1782	37.4429	38.1674	35.9824	34.5376	33.2537	27.3742	33.6944	48.6959	52.5075
2022-07-14 16:38:00	0.620081	32.2871	45.8191	13.532	121.785	9742.81	27.1864	38.0086	38.1982	37.4529	38.1674	35.9824	34.5575	33.2537	27.3842	33.6944	48.8963	52.7605
2022-07-14 16:40:00	0.621302	32.2871	45.9082	13.6211	122.828	9826.26	27.1864	38.0185	38.1982	37.4529	38.1674	36.0022	34.5575	33.2637	27.4141	33.7144	48.9464	52.72
2022-07-14 16:42:00	0.620996	32.307	46.0171	13.7101	123.57	9885.59	27.2063	38.0384	38.2282	37.4929	38.197	36.0122	34.5575	33.2836	27.4241	33.7144	48.9464	52.6289
2022-07-14 16:44:00	0.623514	32.307	46.1656	13.8586	125.415	10033.2	27.2262	38.0782	38.2681	37.5129	38.2364	36.032	34.5774	33.2836	27.444	33.7343	48.786	52.3051
2022-07-14 16:46:00	0.624353	32.3468	46.2249	13.8782	125.761	10060.9	27.2361	38.0981	38.2881	37.5528	38.2562	36.0519	34.6073	33.3234	27.454	33.7543	48.5957	52.1938
2022-07-14 16:48:00	0.622751	32.3666	46.2645	13.8979	125.617	10049.3	27.2461	38.1676	38.3381	37.5828	38.3055	36.0717	34.6272	33.3434	27.454	33.7643	48.4654	52.0926
2022-07-14 16:50:00	0.624353	32.3965	46.1359	13.7394	124.504	9960.28	27.256	38.1676	38.3581	37.6227	38.3449	36.1015	34.667	33.3733	27.464	33.7843	48.4654	52.1128
2022-07-14 16:52:00	0.622904	32.4362	45.9973	13.5611	122.602	9808.19	27.2759	38.2174	38.3881	37.6327	38.3745	36.1412	34.6968	33.3932	27.4839	33.8242	48.5155	52.1836
2022-07-14 16:54:00	0.62237	32.4561	45.9082	13.4521	121.513	9721.04	27.2959	38.2174	38.3681	37.6527	38.3745	36.1511	34.7168	33.4131	27.5039	33.8342	48.6057	52.3456
2022-07-14 16:56:00	0.623514	32.5058	45.8884	13.3826	121.107	9688.6	27.3158	38.1975	38.3681	37.6327	38.3548	36.1511	34.7168	33.433	27.5139	33.8542	48.6658	52.4164
2022-07-14 16:58:00	0.623819	32.5257	45.8884	13.3627	120.987	9678.93	27.3158	38.1975	38.3581	37.6327	38.3548	36.171	34.7168	33.433	27.5238	33.8542	48.7359	52.4366
2022-07-14 17:00:00	0.624582	32.5356	46.0864	13.5507	122.839	9827.13	27.3755	38.2174	38.3881	37.6527	38.3745	36.1909	34.7367	33.4629	27.5537	33.8742	48.6257	52.3962
2022-07-14 17:02:00	0.62504	32.5356	46.0963	13.5606	123.019	9841.52	27.3755	38.2372	38.4081	37.6727	38.3942	36.1909	34.7367	33.4629	27.5537	33.8742	48.7359	52.6188
2022-07-14 17:04:00	0.628321	32.5356	46.0864	13.5507	123.574	9885.95	27.3854	38.2571	38.4281	37.6926	38.4139	36.2107	34.7566	33.4828	27.5936	33.8942	48.8462	52.6289
2022-07-14 17:06:00	0.629999	32.5555	46.0666	13.5111	123.542	9883.33	27.3954	38.2869	38.4481	37.7226	38.4435	36.2306	34.7765	33.5028	27.6036	33.9042	48.8061	52.5986
2022-07-14 17:08:00	0.624659	32.5754	46.1853	13.61	123.391	9871.29	27.4053	38.2869	38.4681	37.7226	38.4435	36.2504	34.7864	33.5127	27.6136	33.9241	48.5155	51.8598
2022-07-14 17:10:00	0.629923	32.5953	46.2645	13.6693	124.973	9997.85	27.4153	38.3068	38.4781	37.7226	38.4632	36.2504	34.8063	33.5326	27.6236	33.9441	48.3251	52.0217
2022-07-14 17:12:00	0.626871	32.635	46.2447	13.6097	123.826	9906.06	27.4352	38.3267	38.518	37.7625	38.5027	36.2802	34.8262	33.5526	27.6435	33.9641	48.5155	52.3759
2022-07-14 17:14:00	0.625956	32.645	46.027	13.382	121.576	9726.11	27.4551	38.3466	38.538	37.7825	38.5224	36.2802	34.8461	33.5725	27.6236	33.9841	48.766	52.5277
2022-07-14 17:16:00	0.623819	32.6847	45.9181	13.2334	119.816	9585.25	27.485	38.3466	38.518	37.7825	38.5027	36.3199	34.876	33.5924	27.6834	34.0141	48.7359	52.6188
2022-07-14 17:18:00	0.623285	32.6847	46.0864	13.4017	121.235	9698.82	27.4949	38.3466	38.4981	37.7825	38.5027	36.3199	34.876	33.6223	27.6934	34.0141	48.9464	52.9426
2022-07-14 17:20:00	0.623819	32.7145	46.1557	13.4411	121.696	9735.71	27.4949	38.3466	38.518	37.7825	38.5027	36.3199	34.876	33.6123	27.7033	34.034	49.0566	52.9224
2022-07-14 17:22:00	0.623972	32.7344	46.1853	13.4509	121.815	9745.21	27.5049	38.3665	38.538	37.8025	38.5322	36.3298	34.876	33.6223	27.7133	34.034	48.9464	52.7807
2022-07-14 17:24:00	0.623743	32.7145	46.3833	13.6688	123.742	9899.4	27.5447	38.3963	38.568	37.8125	38.552	36.3497	34.8959	33.6422	27.7333	34.034	48.8261	52.5075
2022-07-14 17:26:00	0.625345	32.7046	46.4724	13.7678	124.959	9996.73	27.5447	38.4361	38.608	37.8524	38.5717	36.3497	34.9158	33.6422	27.7333	34.054	48.6959	52.4366
2022-07-14 17:28:00	0.624964	32.7046	46.4724	13.7678	124.883	9990.63	27.5447	38.4361	38.618	37.8724	38.6013	36.3894	34.9456	33.6622	27.7632	34.054	48.6959	52.5581
2022-07-14 17:30:00	0.621836	32.7344	46.3437	13.6093	122.827	9826.19	27.5646	38.4858	38.658	37.9224	38.6407	36.4192	34.9655	33.692	27.7732	34.074	48.8261	52.5986
2022-07-14 17:32:00	0.622065	32.7543	46.2249	13.4706	121.621	9729.66	27.5646	38.5057	38.658	37.9224	38.6604	36.4192	35.0053	33.712	27.7831	34.104	48.766	52.5783
2022-07-14 17:34:00	0.623209	32.7742	46.2249	13.4508	121.665	9733.17	27.5845	38.5057	38.658	37.9224	38.6604	36.4589	35.0053	33.7319	27.7931	34.124	48.8762	52.8718
2022-07-14 17:36:00	0.622751	32.7841	46.2744	13.4903	121.933	9754.62	27.5944	38.5057	38.658	37.9224	38.6604	36.4589	35.0053	33.7518	27.8031	34.1439	49.0766	52.973
2022-07-14 17:38:00	0.622751	32.8239	46.2645	13.4407	121.484	9718.71	27.6044	38.5057	38.678	37.9423	38.6604	36.4589	35.0053	33.7518	27.833	34.1439	49.0566	52.9022
2022-07-14 17:40:00	0.625269	32.8438	46.3338	13.4901	122.423	9793.87	27.6343	38.5057	38.678	37.9423	38.6703	36.4788	35.0252	33.7518	27.843	34.1439	49.0165	52.8516
2022-07-14 17:42:00	0.627863	32.8438	46.4922	13.6484	124.374	9949.96	27.6542	38.5355	38.698	37.9723	38.69	36.4788	35.0352	33.7817	27.8629	34.1539	48.9263	52.7605
2022-07-14 17:44:00	0.628855	32.8438	46.5417	13.6979	125.023	10001.8	27.6542	38.5554	38.728	37.9923	38.7097	36.4986	35.0551	33.7817	27.8629	34.1739	48.8261	52.6896
2022-07-14 17:46:00	0.624964	32.8636	46.5219	13.6582	123.889	9911.14	27.6741	38.5952	38.7679	38.0322	38.7492	36.5284	35.075	33.8016	27.8729	34.1939	48.8061	52.6896
2022-07-14 17:48:00	0.627329	32.8935	46.4922	13.5987	123.816	9905.3	27.684	38.5952	38.7879	38.0322	38.7787	36.5483	35.0949	33.8215	27.8928	34.2139	48.786	52.8516
2022-07-14 17:50:00	0.626337	32.8935	46.413	13.5195	122.901	9832.05	27.7238	38.625	38.7879	38.0622	38.7985	36.5681	35.1247	33.8415	27.9128	34.2338	49.0365	53.1552
2022-07-14 17:52:00	0.626108	32.9332	46.4031	13.4699	122.404	9792.35	27.7139	38.625	38.7879	38.0622	38.7985	36.578	35.1446	33.8714	27.9227	34.2338	49.1267	53.1349
2022-07-14 17:54:00	0.624887	32.963	46.4328	13.4698	122.165	9773.16	27.7437	38.6449	38.7979	38.0822	38.8182	36.5979	35.1446	33.8913	27.9327	34.2638	49.1267	52.8718
2022-07-14 17:56:00	0.624659	32.9829	46.5912	13.6082	123.375	9870.04	27.7437	38.6647	38.8179	38.0822	38.8182	36.5979	35.1645	33.8913	27.9527	34.2838	48.8261	52.5277
2022-07-14 17:58:00	0.624964	33.0028	46.7	13.6972	124.243	9939.44	27.7537	38.6647	38.8579	38.1021	38.8379	36.6178	35.1645	33.9112	27.9626	34.2838	48.6658	52.4164
2022-07-14 18:00:00	0.625803	33.0028	46.6506	13.6478	123.96	9916.82	27.7636	38.7145	38.8879	38.1321	38.8675	36.6376	35.1745	33.9112	27.9726	34.3038	48.6658	52.5277
2022-07-14 18:02:00	0.622446	33.0028	46.4526	13.4498	121.507	9720.56	27.7935	38.7343	38.9079	38.1721	38.8872	36.6674	35.1944	33.9311	27.9826	34.3038	48.4153	52.1128
2022-07-14 18:04:00	0.627482	33.0227	46.3338	13.3111	121.227	9698.18	27.8035	38.7343	38.8879	38.1721	38.9069	36.6873	35.2342	33.961	28.0025	34.3238	48.4454	52.2747
2022-07-14 18:06:00	0.629541	33.0525	46.2942	13.2417	120.991	9679.27	27.8134	38.7343	38.8679	38.1721	38.8872	36.6873	35.2541	33.9809	28.0225	34.3537	48.6658	52.6188
2022-07-14 18:08:00	0.630915	33.1121	46.1853	13.0732	119.712	9576.94	27.8234	38.7145	38.8679	38.1521	38.8872	36.6873	35.2342	33.9809	28.0225	34.3737	48.6658	52.3253
2022-07-14 18:10:00	0.632441	33.142	46.1359	12.9939	119.273	9541.87	27.8333	38.6946	38.8579	38.1521	38.8872	36.6873	35.2541	34.0009	28.0325	34.3737	48.4153	52.1836
2022-07-14 18:12:00	0.630915	33.142	46.2942	13.1523	120.436	9634.86	27.8433	38.6946	38.8579	38.1321	38.8675	36.6873	35.2541	34.0009	28.0524	34.3737	48.3953	52.3253
2022-07-14 18:14:00	0.632288	33.142	46.2942	13.1523	120.698	9655.82	27.8831	38.6946	38.8679	38.1521	38.8675	36.6873	35.2541	34.0009	28.0624	34.3937	48.5556	52.4164
2022-07-14 18:16:00	0.630686	33.142	46.1557	13.0137	119.124	9529.88	27.893	38.7145	38.8879	38.1521	38.8872	36.6873	35.2541	34.0009	28.0923	34.3937	48.5756	52.3456
2022-07-14 18:18:00	0.630991	33.142	46.1656	13.0236	119.272	9541.74	27.8831	38.7145	38.8579	38.1521	38.8872	36.7071	35.2541	34.0108	28.0923	34.3937	48.5355	52.3658
2022-07-14 18:20:00	0.632975	33.132	46.2249	13.0929	120.284	9622.7	27.903	38.7145	38.8679	38.1521	38.8675	36.7071	35.274	34.0108	28.1122	34.4037	48.5355	52.4366
2022-07-14 18:22:00	0.633661	33.142	46.2249	13.083	120.323	9625.81	27.903	38.7145	38.8679	38.1521	38.8675	36.7071	35.274	34.0307	28.1122	34.4037	48.5556	52.4366
2022-07-14 18:24:00	0.638315	33.1618	46.2249	13.0631	121.022	9681.78	27.9129	38.7145	38.8679	38.1721	38.8872	36.727	35.284	34.0307	28.1222	34.4237	48.4654	52.3253
2022-07-14 18:26:00	0.633585	33.1618	46.2645	13.1027	120.49	9639.16	27.9229	38.7145	38.8879	38.1721	38.9069	36.727	35.284	34.0507	28.1422	34.4237	48.3752	52.2342
2022-07-14 18:28:00	0.630533	33.1817	46.2942	13.1125	119.999	9599.91	27.9527	38.7343	38.9079	38.192	38.9069	36.7468	35.3039	34.0507	28.1621	34.4436	48.3452	52.1938
2022-07-14 18:30:00	0.630304	33.1817	46.2447	13.063	119.503	9560.21	27.9527	38.7343	38.9079	38.202	38.9069	36.7468	35.3039	34.0706	28.1621	34.4436	48.3752	52.2545
2022-07-14 18:32:00	0.634653	33.2016	46.1853	12.9838	119.597	9567.76	27.9727	38.7542	38.9279	38.222	38.9365	36.7568	35.3238	34.0706	28.1621	34.4436	48.4153	52.2747
2022-07-14 18:34:00	0.632746	33.2115	46.1359	12.9243	118.692	9495.35	27.9826	38.7542	38.9079	38.222	38.9365	36.7568	35.3238	34.0905	28.192	34.4636	48.3452	52.1938
2022-07-14 18:36:00	0.634195	33.2314	46.1656	12.9341	119.054	9524.32	27.9926	38.7343	38.9079	38.202	38.9365	36.7568	35.3238	34.1104	28.202	34.4836	48.3251	52.1836
2022-07-14 18:38:00	0.634119	33.2513	46.1853	12.934	119.039	9523.11	27.9926	38.7542	38.9279	38.222	38.9365	36.7766	35.3437	34.1104	28.212	34.4836	48.3051	52.1634
2022-07-14 18:40:00	0.640528	33.2712	46.1656	12.8944	119.873	9589.86	27.9926	38.7542	38.9279	38.242	38.9365	36.7766	35.3437	34.1204	28.212	34.4836	48.2349	52.0521
2022-07-14 18:42:00	0.631067	33.2712	46.1557	12.8845	118.012	9440.96	28.0125	38.7642	38.9479	38.242	38.9562	36.7965	35.3536	34.1204	28.2319	34.4836	48.1648	52.214
2022-07-14 18:44:00	0.636561	33.2712	46.1161	12.8449	118.674	9493.88	28.0224	38.7542	38.9279	38.242	38.9365	36.7965	35.3735	34.1403	28.2519	34.5036	48.4654	52.5986
2022-07-14 18:46:00	0.635721	33.2712	46.0864	12.8152	118.243	9459.44	28.0523	38.7642	38.9279	38.242	38.9562	36.7965	35.3735	34.1403	28.2618	34.5136	48.5355	52.5986
2022-07-14 18:48:00	0.635721	33.2811	46.1161	12.8349	118.425	9474.02	28.0523	38.7542	38.9279	38.242	38.9562	36.8163	35.3735	34.1603	28.2718	34.5136	48.5155	52.3456
2022-07-14 18:50:00	0.63534	33.301	46.314	13.013	119.996	9599.71	28.0622	38.7542	38.9279	38.242	38.9562	36.8163	35.3735	34.1603	28.2818	34.5136	48.2349	51.961
2022-07-14 18:52:00	0.634043	33.2811	46.4031	13.122	120.754	9660.33	28.0622	38.7841	38.9679	38.262	38.9759	36.8163	35.3934	34.1603	28.2917	34.5336	48.1247	52.0217
2022-07-14 18:54:00	0.64007	33.301	46.3437	13.0427	121.166	9693.25	28.0821	38.8238	38.9979	38.2819	38.9957	36.8262	35.4133	34.1802	28.3017	34.5336	48.1648	52.3253
2022-07-14 18:56:00	0.631754	33.301	46.1359	12.8349	117.686	9414.84	28.0921	38.8238	39.0178	38.3119	39.0252	36.8461	35.4133	34.1901	28.3117	34.5535	48.3251	52.548
2022-07-14 18:58:00	0.63595	33.301	46.0468	12.7458	117.645	9411.59	28.0921	38.8238	38.9979	38.3119	39.0252	36.866	35.4432	34.2101	28.3416	34.5735	48.4153	50.4228
2022-07-14 19:00:00	0.635493	33.3408	46.1853	12.8446	118.472	9477.74	28.102	38.8238	38.9779	38.3019	38.9957	36.8858	35.4432	34.23	28.3416	34.5835	46.5516	49.0161
2022-07-14 19:02:00	0.631601	33.3905	46.3338	12.9434	118.652	9492.13	28.1219	38.8238	38.9979	38.3119	39.0154	36.866	35.4432	34.23	28.3516	34.5835	44.7981	46.3242
2022-07-14 19:04:00	0.631525	33.3905	45.7498	12.3594	113.285	9062.77	28.1319	38.8437	39.0178	38.3119	39.0252	36.866	35.4432	34.23	28.3616	34.5835	43.7059	45.2211
2022-07-14 19:06:00	0.634195	33.3805	44.4928	11.1123	102.284	8182.75	28.1419	38.8238	38.9479	38.3119	39.0252	36.8858	35.4631	34.2499	28.3616	34.6035	42.9143	44.199
2022-07-14 19:08:00	0.633433	33.3408	42.9883	9.64754	88.6954	7095.63	28.1518	38.6449	38.7679	38.192	38.8872	36.866	35.4631	34.2599	28.3815	34.6235	42.253	43.5614
2022-07-14 19:10:00	0.629847	33.3606	41.8104	8.44979	77.244	6179.52	28.1618	38.3963	38.4681	37.9523	38.6407	36.7766	35.3934	34.2101	28.3915	34.6035	41.8823	43.1465
2022-07-14 19:12:00	0.637247	33.3408	40.9196	7.57885	70.0963	5607.7	28.1518	38.0782	38.1382	37.6926	38.3055	36.5979	35.284	34.1204	28.3915	34.5336	41.6518	42.8024
2022-07-14 19:14:00	0.63534	33.301	40.2466	6.94555	64.0467	5123.74	28.1518	37.77	37.8183	37.373	38.0097	36.3993	35.0949	34.0009	28.4214	34.4237	41.0005	41.0314
2022-07-14 19:16:00	0.636332	33.142	39.7517	6.60969	61.0448	4883.59	28.1518	37.4518	37.5184	37.0834	37.6744	36.171	34.8959	33.8415	28.4314	34.2838	39.5175	39.058
2022-07-14 19:18:00	0.631983	32.8438	39.3854	6.54166	60.0036	4800.29	28.1319	37.1536	37.2186	36.8037	37.4082	35.9427	34.6968	33.6622	28.4413	34.104	38.3552	37.8132
2022-07-14 19:20:00	0.627787	32.5058	38.4649	5.95911	54.2972	4343.78	28.102	36.8553	36.9287	36.564	37.1124	35.7143	34.4879	33.5028	28.4513	33.9441	37.6037	37.1453
2022-07-14 19:22:00	0.625193	32.2275	37.1782	4.95069	44.9224	3593.8	28.0622	36.5272	36.6088	36.3143	36.8265	35.5158	34.3088	33.3434	28.4513	33.7843	37.243	36.781
2022-07-14 19:24:00	0.627634	31.9591	36.0597	4.1006	37.354	2988.32	28.0523	36.1395	36.199	36.0147	36.4715	35.2874	34.1296	33.2139	28.4513	33.6444	36.9624	36.528
2022-07-14 19:26:00	0.602609	31.6907	35.2679	3.57714	31.2864	2502.91	27.9926	35.702	35.7692	35.6551	36.0377	35.0094	33.9008	33.0146	28.4413	33.4846	36.762	36.3155
2022-07-14 19:28:00	0.606958	31.4522	34.7532	3.301	29.0796	2326.36	27.9627	35.3044	35.3593	35.3055	35.6137	34.7017	33.652	32.8054	28.4314	33.2848	36.4915	36.0422
2022-07-14 19:30:00	0.61268	31.2136	34.4364	3.22282	28.6585	2292.68	27.9129	34.9564	34.9995	34.9759	35.2587	34.4038	33.3833	32.5962	28.4214	33.075	36.241	35.8095
2022-07-14 19:32:00	0.609781	30.9154	34.1197	3.20429	28.3589	2268.71	27.8532	34.5985	34.6796	34.6763	34.9235	34.1159	33.1345	32.3771	28.4114	32.8752	36.0105	35.5565
2022-07-14 19:34:00	0.611383	30.5675	33.8524	3.28495	29.1491	2331.93	27.8134	34.2903	34.3897	34.4266	34.608	33.8478	32.9057	32.1778	28.3915	32.6854	35.8001	35.344
2022-07-14 19:36:00	0.608713	30.2196	33.5852	3.3656	29.7343	2378.75	27.7437	33.9721	34.0898	34.1769	34.3122	33.5897	32.6768	31.9885	28.3616	32.4656	35.5496	35.1213
2022-07-14 19:38:00	0.605051	29.9214	33.3377	3.41635	30.0011	2400.09	27.7039	33.6739	33.7899	33.9471	34.0459	33.3415	32.4877	31.8291	28.3416	32.2858	35.3693	34.9088
2022-07-14 19:40:00	0.606348	29.6729	33.1101	3.43719	30.2489	2419.91	27.5944	33.4253	33.54	33.7274	33.7994	33.1132	32.3086	31.6698	28.3117	32.1259	35.2089	34.7368
2022-07-14 19:42:00	0.602228	29.4343	32.9121	3.47779	30.3982	2431.86	27.5646	33.1768	33.2901	33.5376	33.5924	32.9047	32.1494	31.5203	28.2818	31.9761	35.0085	34.5647
2022-07-14 19:44:00	0.602991	29.2157	32.6845	3.46882	30.3582	2428.66	27.4949	32.958	33.0902	33.3578	33.3755	32.7161	31.9802	31.3908	28.2618	31.8262	34.8282	34.3421
2022-07-14 19:46:00	0.601083	29.0268	32.4766	3.44982	30.0964	2407.71	27.4252	32.7393	32.8603	33.1581	33.1684	32.5076	31.821	31.2414	28.212	31.6863	34.6178	34.1498
2022-07-14 19:48:00	0.60032	28.8678	32.2787	3.4109	29.7191	2377.53	27.3556	32.5305	32.6804	32.9783	32.9712	32.3388	31.6618	31.1318	28.192	31.5465	34.4374	33.9272

## Sheet: summer(1#and3#)
	Experimental data
	1#					3#					Heat pump unit
时间	Outlet temperature of the GHE	Inlet temperature of the GHE	Flow rate	Inlet and outlet temperature difference	Heat transfer per unit depth	Inlet temperature of the GHE	Outlet temperature of the GHE	Flow rate	Inlet and outlet temperature difference	Heat transfer per unit depth	inlet temperature	outlet temperature
	℃	℃	m3/h	℃	W/m	℃	℃	m3/h	℃	W/m	℃	℃
2022-07-22 09:20:00	21.8878	30.9739	0.819287	9.0862	108.044	37.2749	35.6342	0.737118	1.64074	17.5534	36.4414	44.2698
2022-07-22 09:22:00	20.1616	36.0512	0.777707	15.8897	179.356	38.0064	35.591	0.739483	2.4154	25.924	36.2811	44.2799
2022-07-22 09:24:00	20.3725	38.7944	0.78999	18.4218	211.221	38.8681	35.6126	0.733608	3.25552	34.6632	34.0767	42.347
2022-07-22 09:26:00	20.1616	38.9739	0.788312	18.8123	215.241	39.0385	35.7206	0.733913	3.31786	35.3416	30.5697	31.5692
2022-07-22 09:28:00	22.0028	36.2009	0.949142	14.198	195.588	37.7759	35.969	0.87628	1.80694	22.9811	28.5657	28.1891
2022-07-22 09:42:00	25.7429	35.4328	0.896193	9.68984	126.038	34.6096	33.6362	0.869032	0.973419	12.2778	33.8863	40.1307
2022-07-22 09:44:00	26.1553	36.3605	0.900771	10.2052	133.419	35.6417	33.8414	0.87155	1.80028	22.7728	34.3873	42.094
2022-07-22 09:46:00	26.7499	37.4477	0.896269	10.6978	139.161	36.7539	34.3166	0.867887	2.4373	30.7012	35.2991	43.5816
2022-07-22 09:48:00	27.2677	38.7146	0.895048	11.4468	148.701	38.1166	34.7486	0.867048	3.36802	42.384	35.9604	44.0674
2022-07-22 09:50:00	27.776	39.6123	0.894057	11.8363	153.591	39.1186	35.1914	0.864759	3.92722	49.2906	36.2811	44.0674
2022-07-22 09:52:00	28.2651	40.0113	0.895506	11.7462	152.669	39.6196	35.6342	0.866285	3.98542	50.1093	36.3713	39.7664
2022-07-22 09:54:00	28.7638	39.9913	0.894133	11.2276	145.704	39.7098	36.1202	0.864759	3.5896	45.0531	34.7981	38.7544
2022-07-22 09:56:00	29.3008	37.6073	0.893446	8.30651	107.714	37.6858	36.6602	0.861784	1.02556	12.8276	33.9564	35.0707
2022-07-22 10:06:00	29.0419	37.6971	0.892302	8.65521	112.092	36.9643	36.0662	0.863767	0.898121	11.2594	37.2129	43.2578
2022-07-22 10:08:00	28.946	38.8542	0.889555	9.90821	127.924	38.2168	35.6774	0.862394	2.53942	31.7851	37.6939	44.5228
2022-07-22 10:10:00	29.2049	39.9714	0.895659	10.7665	139.959	39.4192	35.8502	0.865064	3.56902	44.8106	37.8342	45.1907
2022-07-22 10:12:00	29.5981	40.6697	0.892531	11.0715	143.422	40.1507	36.2174	0.864149	3.93328	49.3318	37.8342	45.3122
2022-07-22 10:14:00	30.0488	40.9888	0.892912	10.94	141.778	40.6016	36.6494	0.863386	3.95218	49.5252	37.9745	45.3526
2022-07-22 10:16:00	30.4612	41.2183	0.893141	10.7571	139.443	40.7819	37.1246	0.863539	3.65734	45.8386	38.245	45.5854
2022-07-22 10:18:00	30.8736	41.3579	0.89398	10.4843	136.036	40.9423	37.6106	0.86453	3.33166	41.8047	38.5757	45.889
2022-07-22 10:20:00	31.1996	41.5774	0.890471	10.3777	134.124	41.1727	37.9562	0.861708	3.21652	40.2282	38.9664	46.2331
2022-07-22 10:22:00	31.4298	41.8766	0.89131	10.4468	135.144	41.4232	38.2262	0.862547	3.19702	40.0232	39.3572	46.6176
2022-07-22 10:24:00	31.6024	42.126	0.886427	10.5236	135.391	41.7639	38.399	0.862089	3.3649	42.1026	39.6779	46.9212
2022-07-22 10:26:00	31.8038	42.5549	0.884367	10.7511	137.997	42.0344	38.5502	0.862165	3.48424	43.5995	39.9684	47.2147
2022-07-22 10:28:00	32.0052	42.8442	0.883375	10.839	138.969	42.335	38.723	0.860945	3.61204	45.1348	40.2189	47.4677
2022-07-22 10:30:00	32.2162	43.0936	0.884443	10.8774	139.63	42.6256	38.9174	0.862013	3.70822	46.3942	40.3993	47.5892
2022-07-22 10:32:00	32.4367	43.2332	0.883299	10.7965	138.412	42.816	39.1118	0.861708	3.7042	46.3275	40.5596	47.7207
2022-07-22 10:34:00	32.5998	43.4327	0.886198	10.8329	139.335	42.9663	39.3062	0.862699	3.6601	45.8286	40.7199	47.8624
2022-07-22 10:36:00	32.7724	43.5524	0.885817	10.78	138.595	43.1066	39.479	0.862852	3.62758	45.4294	40.8602	47.8422
2022-07-22 10:38:00	32.9546	43.6821	0.883375	10.7275	137.539	43.2168	39.6518	0.860563	3.565	44.5273	40.9805	47.913
2022-07-22 10:40:00	33.1081	43.8018	0.885664	10.6937	137.462	43.2669	39.803	0.860792	3.4639	43.276	41.1508	48.0446
2022-07-22 10:42:00	33.2423	43.8916	0.882002	10.6493	136.324	43.317	39.9434	0.861402	3.3736	42.1777	41.2911	48.1356
2022-07-22 10:44:00	33.367	43.9813	0.881315	10.6144	135.772	43.4272	40.0406	0.8598	3.38662	42.2618	41.4314	48.2773
2022-07-22 10:46:00	33.4821	44.0911	0.880858	10.609	135.633	43.5174	40.1378	0.860945	3.3796	42.2303	41.5616	48.419
2022-07-22 10:48:00	33.6067	44.1809	0.880247	10.5741	135.093	43.6276	40.235	0.861097	3.39262	42.4005	41.6819	48.5101
2022-07-22 10:50:00	33.693	44.3005	0.87834	10.6075	135.226	43.7178	40.343	0.858885	3.3748	42.0695	41.8121	48.6416
2022-07-22 10:52:00	33.8081	44.4801	0.88101	10.672	136.461	43.818	40.4402	0.860563	3.3778	42.1891	41.9023	48.6922
2022-07-22 10:54:00	33.9328	44.5898	0.878569	10.657	135.893	43.9082	40.5158	0.85919	3.39238	42.3036	41.9825	48.8036
2022-07-22 10:56:00	34.0671	44.6596	0.878645	10.5926	135.083	43.9984	40.6346	0.85919	3.36376	41.9467	42.0927	48.8542
2022-07-22 10:58:00	34.1725	44.7295	0.878035	10.5569	134.534	44.1086	40.7102	0.860334	3.39838	42.4349	42.2029	48.9452
2022-07-22 11:00:00	34.2589	44.7993	0.877272	10.5405	134.208	44.1587	40.7858	0.860868	3.37288	42.1426	42.273	49.0161
2022-07-22 11:02:00	34.326	44.8891	0.875288	10.5631	134.192	44.2489	40.883	0.859953	3.36586	42.0102	42.3833	49.1072
2022-07-22 11:04:00	34.4123	44.9589	0.876356	10.5466	134.146	44.319	40.9802	0.85919	3.3388	41.6354	42.5035	49.1982
2022-07-22 11:06:00	34.4986	45.0487	0.875898	10.5501	134.12	44.4292	41.045	0.859266	3.38422	42.2056	42.5937	49.2691
2022-07-22 11:08:00	34.5945	45.1584	0.874067	10.5639	134.015	44.4994	41.1206	0.856519	3.37876	42.0028	42.6338	49.3602
2022-07-22 11:10:00	34.6712	45.2681	0.872312	10.5969	134.164	44.5695	41.1962	0.85507	3.3733	41.864	42.754	49.431
2022-07-22 11:12:00	34.7479	45.318	0.871778	10.5701	133.742	44.6597	41.2718	0.854383	3.38788	42.0111	42.7941	49.4108
2022-07-22 11:14:00	34.8055	45.3679	0.870024	10.5624	133.376	44.6797	41.3474	0.853391	3.33232	41.2742	42.8442	49.4715
2022-07-22 11:16:00	34.8918	45.3878	0.870024	10.496	132.538	44.6998	41.423	0.852476	3.27676	40.5425	42.9544	49.6132
2022-07-22 11:18:00	34.9781	45.4776	0.869032	10.4995	132.431	44.7699	41.4662	0.851637	3.3037	40.8356	43.0646	49.7245
2022-07-22 11:20:00	35.0261	45.5474	0.87071	10.5214	132.963	44.8801	41.5418	0.853925	3.33832	41.3744	43.1849	49.8459
2022-07-22 11:22:00	35.1124	45.707	0.873152	10.5947	134.264	44.9803	41.5958	0.856596	3.38452	42.0782	43.275	50.0281
2022-07-22 11:24:00	35.1507	45.7968	0.87277	10.6461	134.857	45.1106	41.6606	0.856062	3.44998	42.8653	43.4053	50.2507
2022-07-22 11:26:00	35.2178	45.9065	0.872389	10.6887	135.337	45.2008	41.7146	0.856291	3.48616	43.3264	43.4754	50.2811
2022-07-22 11:28:00	35.2946	46.0462	0.869871	10.7516	135.741	45.3611	41.7902	0.852705	3.57088	44.1935	43.5255	50.3216
2022-07-22 11:30:00	35.3905	46.0861	0.868727	10.6956	134.857	45.4112	41.855	0.852247	3.55618	43.9879	43.5957	50.3418
2022-07-22 11:32:00	35.4672	46.1359	0.871092	10.6688	134.884	45.4713	41.9414	0.853544	3.5299	43.7292	43.6859	50.443
2022-07-22 11:34:00	35.5919	46.1958	0.869108	10.6039	133.76	45.5014	42.0278	0.852171	3.47356	42.9621	43.7259	50.4632
2022-07-22 11:36:00	35.6398	46.2457	0.869642	10.6059	133.866	45.5515	42.0818	0.851942	3.46966	42.9023	43.8161	50.5543
2022-07-22 11:38:00	35.7261	46.3354	0.866361	10.6093	133.405	45.6517	42.1574	0.848966	3.49426	43.0556	43.8462	50.5543
2022-07-22 11:40:00	35.7645	46.3654	0.864683	10.6009	133.04	45.6817	42.2006	0.846754	3.48112	42.7819	43.9364	50.6656
2022-07-22 11:42:00	35.8508	46.4252	0.867964	10.5744	133.212	45.7519	42.2546	0.850111	3.49726	43.1507	44.0265	50.7365
2022-07-22 11:44:00	35.9179	46.515	0.86865	10.5971	133.603	45.802	42.3194	0.849882	3.48256	42.9577	44.0967	50.8073
2022-07-22 11:46:00	35.9659	46.5449	0.866896	10.5791	133.106	45.8621	42.3518	0.848432	3.51028	43.2258	44.1869	50.8984
2022-07-22 11:48:00	36.0042	46.5848	0.867735	10.5806	133.254	45.9322	42.395	0.846296	3.53722	43.4478	44.2269	50.9692
2022-07-22 11:50:00	36.0522	46.6945	0.867201	10.6424	133.95	46.0024	42.4274	0.845457	3.57496	43.8679	44.277	51.0097
2022-07-22 11:52:00	36.1385	46.7743	0.868116	10.6359	134.009	46.0224	42.4814	0.84622	3.541	43.4904	44.3171	51.03
2022-07-22 11:54:00	36.2056	46.8641	0.86659	10.6585	134.058	46.1126	42.5462	0.84538	3.56638	43.7586	44.3873	51.1008
2022-07-22 11:56:00	36.3303	46.924	0.868269	10.5937	133.501	46.1126	42.6218	0.846525	3.49078	42.889	44.4374	51.1008
2022-07-22 11:58:00	36.3974	46.924	0.863844	10.5266	131.979	46.1627	42.665	0.841718	3.49768	42.7298	44.4774	51.1312
2022-07-22 12:00:00	36.4262	46.924	0.864836	10.4978	131.77	46.1827	42.719	0.842405	3.46372	42.3494	44.5476	51.1716
2022-07-22 12:02:00	36.4166	46.9738	0.866896	10.5573	132.832	46.2228	42.773	0.84332	3.4498	42.2251	44.5977	51.2222
2022-07-22 12:04:00	36.4646	47.0137	0.870405	10.5492	133.268	46.2729	42.7946	0.847593	3.4783	42.7896	44.6578	51.2627
2022-07-22 12:06:00	36.5125	47.0437	0.870939	10.5312	133.122	46.2929	42.8594	0.848661	3.43354	42.2921	44.6678	51.2627
2022-07-22 12:08:00	36.5509	47.0237	0.869337	10.4729	132.141	46.3631	42.9134	0.846525	3.44968	42.384	44.7079	49.2691
2022-07-22 12:10:00	36.5988	47.0836	0.866514	10.4848	131.862	46.3831	42.9458	0.844541	3.43732	42.1332	42.6137	44.452
2022-07-22 12:12:00	36.7043	44.7295	0.86598	8.02517	100.866	44.6998	42.9674	0.842863	1.73236	21.1923	41.752	43.3388
2022-07-22 12:22:00	35.4384	42.4851	0.871626	7.04668	89.1453	41.5835	41.5634	0.851255	0.020142	0.248855	42.5436	47.235
2022-07-22 12:24:00	35.1603	43.1634	0.875441	8.00309	101.688	42.3551	41.099	0.85568	1.25608	15.5996	43.235	49.431
2022-07-22 12:26:00	35.0069	44.4801	0.878645	9.47323	120.808	43.337	40.8506	0.858503	2.48644	30.9816	43.255	50.0686
2022-07-22 12:28:00	35.0548	45.318	0.875212	10.2632	130.37	44.4693	40.8506	0.855909	3.6187	44.9535	43.4554	50.5948
2022-07-22 12:30:00	35.1603	45.9564	0.876814	10.7961	137.391	45.1306	40.9694	0.857588	4.16122	51.7945	43.4754	50.6252
2022-07-22 12:32:00	35.4001	46.2956	0.877958	10.8955	138.837	45.5515	41.1962	0.861402	4.35526	54.4507	43.4053	50.5543
2022-07-22 12:34:00	35.7933	46.3454	0.875364	10.5522	134.065	45.6617	41.693	0.85919	3.96868	49.4901	43.4354	50.5037
2022-07-22 12:36:00	36.033	46.3654	0.877653	10.3324	131.615	45.6617	42.0278	0.861784	3.63388	45.4519	43.5656	50.4835
2022-07-22 12:38:00	36.244	46.3853	0.875059	10.1413	128.8	45.7018	42.3194	0.860716	3.38236	42.2536	43.776	50.6252
2022-07-22 12:40:00	36.3782	46.4452	0.874754	10.0669	127.811	45.7318	42.503	0.859953	3.22882	40.2998	44.0065	50.8073
2022-07-22 12:42:00	36.4646	46.5848	0.875975	10.1203	128.667	45.822	42.6002	0.861021	3.2218	40.262	44.2269	51.0603
2022-07-22 12:44:00	36.5509	46.7245	0.87361	10.1736	128.996	45.9823	42.6758	0.858351	3.30652	41.1927	44.4173	51.202
2022-07-22 12:46:00	36.618	46.904	0.874601	10.286	130.57	46.1627	42.7406	0.859724	3.42208	42.7005	44.5676	51.3538
2022-07-22 12:48:00	36.6851	47.0636	0.87483	10.3785	131.778	46.2929	42.8162	0.859953	3.47674	43.3941	44.6578	51.3842
2022-07-22 12:50:00	36.7906	47.1933	0.872236	10.4027	131.693	46.4132	42.8702	0.857359	3.54298	44.0875	44.7079	51.4955
2022-07-22 12:52:00	36.8577	47.2631	0.874449	10.4054	132.062	46.4533	42.989	0.859419	3.46426	43.2115	44.9083	52.1128
2022-07-22 12:54:00	36.9632	47.4526	0.875441	10.4894	133.279	46.6136	43.0862	0.859953	3.52738	44.0261	45.1588	52.3253
2022-07-22 12:56:00	37.0112	47.7719	0.876967	10.7607	136.964	46.9543	43.1834	0.861173	3.77086	47.1319	45.2089	51.7687
2022-07-22 12:58:00	37.0975	47.8616	0.876661	10.7641	136.96	47.1146	43.259	0.860639	3.85558	48.1609	44.9183	51.6776
2022-07-22 13:00:00	37.1838	47.4926	0.874678	10.3087	130.869	46.7939	43.3346	0.85919	3.45934	43.1386	44.8883	50.5746
2022-07-22 13:02:00	37.3085	47.3629	0.87216	10.0544	127.273	46.7038	43.475	0.855909	3.22876	40.1095	44.7279	50.3216
2022-07-22 13:04:00	37.4235	46.9738	0.875669	9.5503	121.378	46.1827	43.583	0.860029	2.59972	32.4507	44.6177	50.3013
2022-07-22 13:06:00	37.4715	46.7943	0.871244	9.3228	117.888	46.0024	43.6478	0.855909	2.35456	29.2497	44.6177	50.2507
2022-07-22 13:08:00	37.4427	46.7045	0.875135	9.26179	117.64	45.9122	43.583	0.859648	2.32918	29.0608	44.6177	50.0989
2022-07-22 13:10:00	37.3852	46.6347	0.876051	9.24951	117.607	45.842	43.475	0.86041	2.36704	29.5594	44.8181	51.3538
2022-07-22 13:12:00	37.3564	46.7743	0.876814	9.41793	119.852	45.822	43.4102	0.861479	2.4118	30.1557	45.279	52.1836
2022-07-22 13:14:00	37.3181	47.5424	0.876585	10.2244	130.081	46.5234	43.3562	0.861479	3.1672	39.6008	45.4594	52.2342
2022-07-22 13:16:00	37.3085	47.9414	0.876204	10.633	135.221	47.0244	43.313	0.860868	3.7114	46.3722	45.4394	52.1836
2022-07-22 13:18:00	37.2893	48.0112	0.877958	10.722	136.625	47.1346	43.2806	0.862089	3.85402	48.2225	45.1388	51.1514
2022-07-22 13:20:00	37.4235	47.7419	0.875593	10.3184	131.129	46.9843	43.3994	0.860716	3.58492	44.7841	45.0686	51.3842
2022-07-22 13:22:00	37.6153	47.5225	0.876127	9.90713	125.979	46.6336	43.6262	0.861021	3.00742	37.583	45.0285	51.6574
2022-07-22 13:24:00	37.7304	47.5424	0.877958	9.81199	125.03	46.6637	43.799	0.862852	2.86468	35.8754	45.259	51.8699
2022-07-22 13:26:00	37.7976	47.7918	0.87628	9.99424	127.109	46.8841	43.8962	0.860487	2.98792	37.3162	45.4594	52.1229
2022-07-22 13:28:00	37.7304	47.9913	0.876127	10.2609	130.477	47.0745	43.7774	0.860792	3.2971	41.1921	45.5997	52.3051
2022-07-22 13:30:00	37.7496	48.111	0.877882	10.3614	132.019	47.2048	43.7774	0.861708	3.42736	42.8651	45.6899	52.4366
2022-07-22 13:32:00	37.7976	48.2407	0.877653	10.4431	133.026	47.345	43.799	0.86125	3.54604	44.3258	45.6899	52.4366
2022-07-22 13:34:00	37.8839	48.3304	0.877729	10.4466	133.082	47.4553	43.8962	0.86186	3.55906	44.5201	45.6899	52.5075
2022-07-22 13:36:00	37.9702	48.3803	0.878874	10.4101	132.791	47.4753	43.9934	0.863157	3.4819	43.6204	45.7299	52.5075
2022-07-22 13:38:00	38.0373	48.4202	0.879026	10.3829	132.466	47.4853	44.069	0.863157	3.41632	42.7989	45.8001	52.5783
2022-07-22 13:40:00	38.1236	48.4502	0.807004	10.3265	120.952	47.5454	44.123	0.789227	3.42244	39.2032	45.8502	52.6188

## Sheet: summer(simulation of GHE)
simulation
Time	Time	Outlet temperature	Outlet temperature	Inlet and outlet temperature difference	Heat transfer per unit depth	Well wall temperature(5m)	Well wall temperature(10m)	Well wall temperature(30m)	Well wall temperature(50m)	Well wall temperature(70m)
h	s	K	℃	℃	W/m	℃	℃	℃	℃	℃
0.000277778	1	290.8	17.8	27.2	313.774	17.8	17.8	17.8	17.8	17.8
0.000555556	2	290.8	17.8	27.2	313.774	17.8	17.8	17.8	17.8	17.8
0.000833333	3	290.8	17.8	27.2	313.774	17.8	17.8	17.8	17.8	17.8
0.00111111	4	290.8	17.8	27.2	313.774	17.8	17.8	17.8	17.8	17.8
0.00138889	5	290.8	17.8	27.2	313.774	17.8	17.8	17.8	17.8	17.8
0.00166667	6	290.8	17.8	27.2	313.774	17.8	17.8	17.8	17.8	17.8
0.00194444	7	290.8	17.8	27.2	313.774	17.8	17.8	17.8	17.8	17.8
0.00222222	8	290.8	17.8	27.2	313.774	17.8	17.8	17.8	17.8	17.8
0.0025	9	290.8	17.8	27.2	313.774	17.8	17.8	17.8	17.8	17.8
0.00277778	10	290.8	17.8	27.2	313.774	17.8	17.8	17.8	17.8	17.8
0.00305556	11	290.8	17.8	27.2	313.774	17.8	17.8	17.8	17.8	17.8
0.00333333	12	290.8	17.8	27.2	313.774	17.8	17.8	17.8	17.8	17.8
0.00361111	13	290.8	17.8	27.2	313.774	17.8	17.8	17.8	17.8	17.8
0.00388889	14	290.8	17.8	27.2	313.774	17.8	17.8	17.8	17.8	17.8
0.00416667	15	290.8	17.8	27.2	313.774	17.8	17.8	17.8	17.8	17.8
0.00444444	16	290.8	17.8	27.2	313.774	17.8	17.8	17.8	17.8	17.8
0.00472222	17	290.8	17.8	27.2	313.774	17.8	17.8	17.8	17.8	17.8
0.005	18	290.8	17.8	27.2	313.774	17.8	17.8	17.8	17.8	17.8
0.00527778	19	290.8	17.8	27.2	313.774	17.8	17.8	17.8	17.8	17.8
0.00555556	20	290.8	17.8	27.2	313.774	17.8	17.8	17.8	17.8	17.8
0.00583333	21	290.8	17.8	27.2	313.774	17.8	17.8	17.8	17.8	17.8
0.00611111	22	290.8	17.8	27.2	313.774	17.8	17.8	17.8	17.8	17.8
0.00638889	23	290.8	17.8	27.2	313.774	17.8	17.8	17.8	17.8	17.8
0.00666667	24	290.8	17.8	27.2	313.774	17.8	17.8	17.8	17.8	17.8
0.00694444	25	290.8	17.8	27.2	313.774	17.8	17.8	17.8	17.8	17.8
0.00722222	26	290.8	17.8	27.2	313.774	17.8	17.8	17.8	17.8	17.8
0.0075	27	290.8	17.8	27.2	313.774	17.8	17.8	17.8	17.8	17.8
0.00777778	28	290.8	17.8	27.2	313.774	17.8001	17.8	17.8	17.8	17.8
0.00805556	29	290.8	17.8	27.2	313.774	17.8001	17.8	17.8	17.8	17.8
0.00833333	30	290.8	17.8	27.2	313.774	17.8001	17.8	17.8	17.8	17.8
0.00861111	31	290.8	17.8	27.2	313.774	17.8001	17.8	17.8	17.8	17.8
0.00888889	32	290.8	17.8	27.2	313.774	17.8002	17.8	17.8	17.8	17.8
0.00916667	33	290.8	17.8	27.2	313.774	17.8002	17.8	17.8	17.8	17.8
0.00944444	34	290.8	17.8	27.2	313.774	17.8002	17.8	17.8	17.8	17.8
0.00972222	35	290.8	17.8	27.2	313.774	17.8003	17.8	17.8	17.8	17.8
0.01	36	290.8	17.8	27.2	313.774	17.8003	17.8	17.8	17.8	17.8
0.0102778	37	290.8	17.8	27.2	313.774	17.8004	17.8	17.8	17.8	17.8
0.0105556	38	290.8	17.8	27.2	313.774	17.8005	17.8	17.8	17.8	17.8
0.0108333	39	290.8	17.8	27.2	313.774	17.8006	17.8	17.8	17.8	17.8
0.0111111	40	290.8	17.8	27.2	313.774	17.8006	17.8	17.8	17.8	17.8
0.0113889	41	290.8	17.8	27.2	313.774	17.8007	17.8	17.8	17.8	17.8
0.0116667	42	290.8	17.8	27.2	313.774	17.8008	17.8	17.8	17.8	17.8
0.0119444	43	290.8	17.8	27.2	313.774	17.801	17.8	17.8	17.8	17.8
0.0122222	44	290.8	17.8	27.2	313.774	17.8011	17.8	17.8	17.8	17.8
0.0125	45	290.8	17.8	27.2	313.774	17.8013	17.8	17.8	17.8	17.8
0.0127778	46	290.8	17.8	27.2	313.774	17.8015	17.8	17.8	17.8	17.8
0.0130556	47	290.8	17.8	27.2	313.774	17.8017	17.8	17.8	17.8	17.8
0.0133333	48	290.8	17.8	27.2	313.774	17.8019	17.8	17.8	17.8	17.8
0.0136111	49	290.8	17.8	27.2	313.774	17.8022	17.8	17.8	17.8	17.8
0.0138889	50	290.8	17.8	27.2	313.774	17.8024	17.8	17.8	17.8	17.8
0.0141667	51	290.8	17.8	27.2	313.774	17.8028	17.8	17.8	17.8	17.8
0.0144444	52	290.8	17.8	27.2	313.774	17.8031	17.8	17.8	17.8	17.8
0.0147222	53	290.8	17.8	27.2	313.774	17.8034	17.8	17.8	17.8	17.8
0.015	54	290.8	17.8	27.2	313.774	17.8039	17.8	17.8	17.8	17.8
0.0152778	55	290.8	17.8	27.2	313.774	17.8043	17.8	17.8	17.8	17.8
0.0155556	56	290.8	17.8	27.2	313.774	17.8048	17.8	17.8	17.8	17.8
0.0158333	57	290.8	17.8	27.2	313.774	17.8053	17.8	17.8	17.8	17.8
0.0161111	58	290.8	17.8	27.2	313.774	17.8059	17.8	17.8	17.8	17.8
0.0163889	59	290.8	17.8	27.2	313.774	17.8065	17.8	17.8	17.8	17.8
0.0166667	60	290.8	17.8	27.2	313.774	17.8072	17.8	17.8	17.8	17.8
0.0169444	61	290.8	17.8	27.2	313.774	17.8079	17.8	17.8	17.8	17.8
0.0172222	62	290.8	17.8	27.2	313.774	17.8087	17.8	17.8	17.8	17.8
0.0175	63	290.8	17.8	27.2	313.774	17.8095	17.8	17.8	17.8	17.8
0.0177778	64	290.8	17.8	27.2	313.774	17.8104	17.8	17.8	17.8	17.8
0.0180556	65	290.8	17.8	27.2	313.774	17.8114	17.8	17.8	17.8	17.8
0.0183333	66	290.8	17.8	27.2	313.774	17.8124	17.8	17.8	17.8	17.8
0.0186111	67	290.8	17.8	27.2	313.774	17.8136	17.8	17.8	17.8	17.8
0.0188889	68	290.8	17.8	27.2	313.774	17.8147	17.8	17.8	17.8	17.8
0.0191667	69	290.8	17.8	27.2	313.774	17.816	17.8	17.8	17.8	17.8
0.0194444	70	290.8	17.8	27.2	313.774	17.8174	17.8	17.8	17.8	17.8
0.0197222	71	290.8	17.8	27.2	313.774	17.8188	17.8	17.8	17.8	17.8
0.02	72	290.8	17.8	27.2	313.774	17.8203	17.8	17.8	17.8	17.8
0.0202778	73	290.8	17.8	27.2	313.774	17.8219	17.8	17.8	17.8	17.8
0.0205556	74	290.8	17.8	27.2	313.774	17.8236	17.8	17.8	17.8	17.8
0.0208333	75	290.8	17.8	27.2	313.774	17.8253	17.8	17.8	17.8	17.8
0.0211111	76	290.8	17.8	27.2	313.774	17.8272	17.8	17.8	17.8	17.8
0.0213889	77	290.8	17.8	27.2	313.774	17.8292	17.8	17.8	17.8	17.8
0.0216667	78	290.8	17.8	27.2	313.774	17.8312	17.8	17.8	17.8	17.8
0.0219444	79	290.8	17.8	27.2	313.774	17.8334	17.8	17.8	17.8	17.8
0.0222222	80	290.8	17.8	27.2	313.774	17.8357	17.8	17.8	17.8	17.8
0.0225	81	290.8	17.8	27.2	313.774	17.838	17.8	17.8	17.8	17.8
0.0227778	82	290.8	17.8	27.2	313.774	17.8405	17.8	17.8	17.8	17.8
0.0230556	83	290.8	17.8	27.2	313.774	17.8431	17.8	17.8	17.8	17.8
0.0233333	84	290.8	17.8	27.2	313.774	17.8458	17.8	17.8	17.8	17.8
0.0236111	85	290.8	17.8	27.2	313.774	17.8485	17.8	17.8	17.8	17.8
0.0238889	86	290.8	17.8	27.2	313.774	17.8514	17.8	17.8	17.8	17.8
0.0241667	87	290.8	17.8	27.2	313.774	17.8544	17.8	17.8	17.8	17.8
0.0244444	88	290.8	17.8	27.2	313.774	17.8576	17.8	17.8	17.8	17.8
0.0247222	89	290.8	17.8	27.2	313.774	17.8608	17.8	17.8	17.8	17.8
0.025	90	290.8	17.8	27.2	313.774	17.8642	17.8	17.8	17.8	17.8
0.0252778	91	290.8	17.8	27.2	313.774	17.8676	17.8	17.8	17.8	17.8
0.0255556	92	290.8	17.8	27.2	313.774	17.8712	17.8	17.8	17.8	17.8
0.0258333	93	290.8	17.8	27.2	313.774	17.8749	17.8	17.8	17.8	17.8
0.0261111	94	290.8	17.8	27.2	313.774	17.8787	17.8	17.8	17.8	17.8
0.0263889	95	290.8	17.8	27.2	313.774	17.8826	17.8	17.8	17.8	17.8
0.0266667	96	290.8	17.8	27.2	313.774	17.8867	17.8	17.8	17.8	17.8
0.0269444	97	290.8	17.8	27.2	313.774	17.8908	17.8001	17.8	17.8	17.8
0.0272222	98	290.8	17.8	27.2	313.774	17.8951	17.8001	17.8	17.8	17.8
0.0275	99	290.8	17.8	27.2	313.774	17.8995	17.8001	17.8	17.8	17.8
0.0277778	100	290.8	17.8	27.2	313.774	17.904	17.8001	17.8	17.8	17.8
0.0280556	101	290.8	17.8	27.2	313.774	17.9086	17.8002	17.8	17.8	17.8
0.0283333	102	290.8	17.8	27.2	313.774	17.9134	17.8002	17.8	17.8	17.8
0.0286111	103	290.8	17.8	27.2	313.774	17.9182	17.8002	17.8	17.8	17.8
0.0288889	104	290.8	17.8	27.2	313.774	17.9231	17.8002	17.8	17.8	17.8
0.0291667	105	290.8	17.8	27.2	313.774	17.9282	17.8003	17.8	17.8	17.8
0.0294444	106	290.8	17.8	27.2	313.774	17.9334	17.8003	17.8	17.8	17.8
0.0297222	107	290.8	17.8	27.2	313.774	17.9387	17.8004	17.8	17.8	17.8
0.03	108	290.8	17.8	27.2	313.774	17.9441	17.8004	17.8	17.8	17.8
0.0302778	109	290.8	17.8	27.2	313.774	17.9496	17.8004	17.8	17.8	17.8
0.0305556	110	290.8	17.8	27.2	313.774	17.9552	17.8005	17.8	17.8	17.8
0.0308333	111	290.8	17.8	27.2	313.774	17.961	17.8006	17.8	17.8	17.8
0.0311111	112	290.8	17.8	27.2	313.774	17.9668	17.8007	17.8	17.8	17.8
0.0313889	113	290.8	17.8	27.2	313.774	17.9727	17.8008	17.8	17.8	17.8
0.0316667	114	290.8	17.8	27.2	313.774	17.9788	17.8008	17.8	17.8	17.8
0.0319444	115	290.8	17.8	27.2	313.774	17.9849	17.801	17.8	17.8	17.8
0.0322222	116	290.8	17.8	27.2	313.774	17.9912	17.8011	17.8	17.8	17.8
0.0325	117	290.8	17.8	27.2	313.774	17.9976	17.8012	17.8	17.8	17.8
0.0327778	118	290.8	17.8	27.2	313.774	18.004	17.8014	17.8	17.8	17.8
0.0330556	119	290.8	17.8	27.2	313.774	18.0106	17.8015	17.8	17.8	17.8
0.0333333	120	290.8	17.8	27.2	313.774	18.0172	17.8017	17.8	17.8	17.8
0.0336111	121	290.8	17.8	27.2	313.774	18.024	17.8019	17.8	17.8	17.8
0.0338889	122	290.8	17.8	27.2	313.774	18.0308	17.8021	17.8	17.8	17.8
0.0341667	123	290.8	17.8	27.2	313.774	18.0378	17.8023	17.8	17.8	17.8
0.0344444	124	290.8	17.8	27.2	313.774	18.0448	17.8026	17.8	17.8	17.8
0.0347222	125	290.8	17.8	27.2	313.774	18.0519	17.8029	17.8	17.8	17.8
0.035	126	290.8	17.8	27.2	313.774	18.0591	17.8032	17.8	17.8	17.8
0.0352778	127	290.8	17.8	27.2	313.774	18.0664	17.8035	17.8	17.8	17.8
0.0355556	128	290.8	17.8	27.2	313.774	18.0738	17.8039	17.8	17.8	17.8
0.0358333	129	290.8	17.8	27.2	313.774	18.0813	17.8043	17.8	17.8	17.8
0.0361111	130	290.8	17.8	27.2	313.774	18.0888	17.8047	17.8	17.8	17.8
0.0363889	131	290.8	17.8	27.2	313.774	18.0965	17.8052	17.8	17.8	17.8
0.0366667	132	290.8	17.8	27.2	313.774	18.1042	17.8057	17.8	17.8	17.8
0.0369444	133	290.8	17.8	27.2	313.774	18.112	17.8062	17.8	17.8	17.8
0.0372222	134	290.8	17.8	27.2	313.774	18.1199	17.8068	17.8	17.8	17.8
0.0375	135	290.8	17.8	27.2	313.774	18.1278	17.8074	17.8	17.8	17.8
0.0377778	136	290.8	17.8	27.2	313.774	18.1359	17.808	17.8	17.8	17.8
0.0380556	137	290.8	17.8	27.2	313.774	18.144	17.8087	17.8	17.8	17.8
0.0383333	138	290.8	17.8	27.2	313.774	18.1522	17.8095	17.8	17.8	17.8
0.0386111	139	290.8	17.8	27.2	313.774	18.1604	17.8103	17.8	17.8	17.8
0.0388889	140	290.8	17.8	27.2	313.774	18.1687	17.8112	17.8	17.8	17.8
0.0391667	141	290.8	17.8	27.2	313.774	18.1771	17.8121	17.8	17.8	17.8
0.0394444	142	290.8	17.8	27.2	313.774	18.1856	17.8131	17.8	17.8	17.8
0.0397222	143	290.8	17.8	27.2	313.774	18.1941	17.8141	17.8	17.8	17.8
0.04	144	290.8	17.8	27.2	313.774	18.2027	17.8152	17.8	17.8	17.8
0.0402778	145	290.8	17.8	27.2	313.774	18.2113	17.8164	17.8	17.8	17.8
0.0405556	146	290.8	17.8	27.2	313.774	18.22	17.8177	17.8	17.8	17.8
0.0408333	147	290.8	17.8	27.2	313.774	18.2288	17.819	17.8	17.8	17.8
0.0411111	148	290.8	17.8	27.2	313.774	18.2376	17.8203	17.8	17.8	17.8
0.0413889	149	290.8	17.8	27.2	313.774	18.2465	17.8218	17.8	17.8	17.8
0.0416667	150	290.8	17.8	27.2	313.774	18.2555	17.8233	17.8	17.8	17.8
0.0419444	151	290.8	17.8	27.2	313.774	18.2644	17.8249	17.8	17.8	17.8
0.0422222	152	290.8	17.8	27.2	313.774	18.2735	17.8266	17.8	17.8	17.8
0.0425	153	290.8	17.8	27.2	313.774	18.2826	17.8284	17.8	17.8	17.8
0.0427778	154	290.8	17.8	27.2	313.774	18.2917	17.8303	17.8	17.8	17.8
0.0430556	155	290.8	17.8	27.2	313.774	18.3009	17.8322	17.8	17.8	17.8
0.0433333	156	290.8	17.8	27.2	313.774	18.3102	17.8342	17.8	17.8	17.8
0.0436111	157	290.8	17.8	27.2	313.774	18.3194	17.8363	17.8	17.8	17.8
0.0438889	158	290.8	17.8	27.2	313.774	18.3288	17.8385	17.8	17.8	17.8
0.0441667	159	290.8	17.8001	27.1999	313.773	18.3382	17.8408	17.8	17.8	17.8
0.0444444	160	290.8	17.8001	27.1999	313.773	18.3476	17.8432	17.8	17.8	17.8
0.0447222	161	290.8	17.8001	27.1999	313.773	18.3571	17.8457	17.8	17.8	17.8
0.045	162	290.8	17.8001	27.1999	313.773	18.3666	17.8483	17.8	17.8	17.8
0.0452778	163	290.8	17.8001	27.1999	313.773	18.3761	17.851	17.8	17.8	17.8
0.0455556	164	290.8	17.8001	27.1999	313.773	18.3857	17.8537	17.8	17.8	17.8
0.0458333	165	290.8	17.8001	27.1999	313.773	18.3953	17.8566	17.8	17.8	17.8
0.0461111	166	290.8	17.8001	27.1999	313.773	18.405	17.8596	17.8	17.8	17.8
0.0463889	167	290.8	17.8001	27.1999	313.773	18.4147	17.8626	17.8	17.8	17.8
0.0466667	168	290.8	17.8001	27.1999	313.773	18.4244	17.8658	17.8	17.8	17.8
0.0469444	169	290.8	17.8001	27.1999	313.773	18.4341	17.8691	17.8	17.8	17.8
0.0472222	170	290.8	17.8001	27.1999	313.773	18.4439	17.8725	17.8	17.8	17.8
0.0475	171	290.8	17.8001	27.1999	313.773	18.4537	17.876	17.8	17.8	17.8
0.0477778	172	290.8	17.8001	27.1999	313.773	18.4636	17.8795	17.8	17.8	17.8
0.0480556	173	290.8	17.8001	27.1999	313.773	18.4734	17.8832	17.8	17.8	17.8
0.0483333	174	290.8	17.8001	27.1999	313.773	18.4834	17.887	17.8	17.8	17.8
0.0486111	175	290.8	17.8001	27.1999	313.773	18.4933	17.8909	17.8	17.8	17.8
0.0488889	176	290.8	17.8001	27.1999	313.773	18.5032	17.8949	17.8	17.8	17.8
0.0491667	177	290.8	17.8001	27.1999	313.773	18.5132	17.899	17.8	17.8	17.8
0.0494444	178	290.8	17.8001	27.1999	313.773	18.5232	17.9032	17.8	17.8	17.8
0.0497222	179	290.8	17.8001	27.1999	313.773	18.5332	17.9075	17.8	17.8	17.8
0.05	180	290.8	17.8001	27.1999	313.773	18.5433	17.912	17.8	17.8	17.8
0.0502778	181	290.8	17.8001	27.1999	313.773	18.5533	17.9165	17.8	17.8	17.8
0.0505556	182	290.8	17.8001	27.1999	313.773	18.5634	17.9211	17.8	17.8	17.8
0.0508333	183	290.8	17.8001	27.1999	313.773	18.5735	17.9258	17.8	17.8	17.8
0.0511111	184	290.8	17.8002	27.1998	313.772	18.5836	17.9306	17.8	17.8	17.8
0.0513889	185	290.8	17.8002	27.1998	313.772	18.5938	17.9356	17.8	17.8	17.8
0.0516667	186	290.8	17.8002	27.1998	313.772	18.6039	17.9406	17.8	17.8	17.8
0.0519444	187	290.8	17.8002	27.1998	313.772	18.6141	17.9457	17.8	17.8	17.8
0.0522222	188	290.8	17.8002	27.1998	313.772	18.6243	17.9509	17.8	17.8	17.8
0.0525	189	290.8	17.8002	27.1998	313.772	18.6345	17.9563	17.8	17.8	17.8
0.0527778	190	290.8	17.8002	27.1998	313.772	18.6447	17.9617	17.8	17.8	17.8
0.0530556	191	290.8	17.8002	27.1998	313.772	18.6549	17.9672	17.8	17.8	17.8
0.0533333	192	290.8	17.8002	27.1998	313.772	18.6652	17.9728	17.8	17.8	17.8
0.0536111	193	290.8	17.8002	27.1998	313.772	18.6754	17.9785	17.8	17.8	17.8
0.0538889	194	290.8	17.8002	27.1998	313.772	18.6856	17.9843	17.8	17.8	17.8
0.0541667	195	290.8	17.8002	27.1998	313.772	18.6959	17.9902	17.8	17.8	17.8
0.0544444	196	290.8	17.8002	27.1998	313.772	18.7062	17.9962	17.8	17.8	17.8
0.0547222	197	290.8	17.8002	27.1998	313.772	18.7165	18.0023	17.8	17.8	17.8
0.055	198	290.8	17.8002	27.1998	313.772	18.7268	18.0085	17.8	17.8	17.8
0.0552778	199	290.8	17.8003	27.1997	313.771	18.7371	18.0147	17.8	17.8	17.8
0.0555556	200	290.8	17.8003	27.1997	313.771	18.7473	18.0211	17.8	17.8	17.8
0.0558333	201	290.8	17.8003	27.1997	313.771	18.7577	18.0275	17.8	17.8	17.8
0.0561111	202	290.8	17.8003	27.1997	313.771	18.768	18.0341	17.8	17.8	17.8
0.0563889	203	290.8	17.8003	27.1997	313.771	18.7783	18.0406	17.8	17.8	17.8
0.0566667	204	290.8	17.8003	27.1997	313.771	18.7886	18.0473	17.8	17.8	17.8
0.0569444	205	290.8	17.8003	27.1997	313.771	18.799	18.0541	17.8	17.8	17.8
0.0572222	206	290.8	17.8003	27.1997	313.771	18.8092	18.061	17.8	17.8	17.8
0.0575	207	290.8	17.8003	27.1997	313.771	18.8196	18.0679	17.8	17.8	17.8
0.0577778	208	290.8	17.8003	27.1997	313.771	18.8299	18.0749	17.8	17.8	17.8
0.0580556	209	290.8	17.8003	27.1997	313.771	18.8402	18.082	17.8	17.8	17.8
0.0583333	210	290.8	17.8004	27.1996	313.77	18.8506	18.0892	17.8	17.8	17.8
0.0586111	211	290.8	17.8004	27.1996	313.77	18.8609	18.0964	17.8	17.8	17.8
0.0588889	212	290.8	17.8004	27.1996	313.77	18.8712	18.1037	17.8	17.8	17.8
0.0591667	213	290.8	17.8004	27.1996	313.77	18.8816	18.1111	17.8	17.8	17.8
0.0594444	214	290.8	17.8004	27.1996	313.77	18.8919	18.1186	17.8	17.8	17.8
0.0597222	215	290.8	17.8004	27.1996	313.77	18.9022	18.1261	17.8	17.8	17.8
0.06	216	290.8	17.8004	27.1996	313.77	18.9126	18.1337	17.8	17.8	17.8
0.0602778	217	290.8	17.8004	27.1996	313.77	18.9229	18.1414	17.8	17.8	17.8
0.0605556	218	290.8	17.8004	27.1996	313.77	18.9332	18.1491	17.8	17.8	17.8
0.0608333	219	290.8	17.8004	27.1996	313.769	18.9435	18.1569	17.8	17.8	17.8
0.0611111	220	290.8	17.8004	27.1996	313.769	18.9538	18.1648	17.8	17.8	17.8
0.0613889	221	290.8	17.8004	27.1996	313.769	18.9641	18.1727	17.8	17.8	17.8
0.0616667	222	290.8	17.8005	27.1995	313.769	18.9744	18.1807	17.8	17.8	17.8
0.0619444	223	290.8	17.8005	27.1995	313.769	18.9847	18.1887	17.8	17.8	17.8
0.0622222	224	290.8	17.8005	27.1995	313.769	18.9951	18.1968	17.8	17.8	17.8
0.0625	225	290.801	17.8005	27.1995	313.768	19.0053	18.205	17.8	17.8	17.8
0.0627778	226	290.801	17.8005	27.1995	313.768	19.0156	18.2132	17.8	17.8	17.8
0.0630556	227	290.801	17.8005	27.1995	313.768	19.0259	18.2215	17.8	17.8	17.8
0.0633333	228	290.801	17.8005	27.1995	313.768	19.0362	18.2298	17.8	17.8	17.8
0.0636111	229	290.801	17.8005	27.1995	313.768	19.0464	18.2382	17.8	17.8	17.8
0.0638889	230	290.801	17.8006	27.1994	313.768	19.0566	18.2466	17.8	17.8	17.8
0.0641667	231	290.801	17.8006	27.1994	313.768	19.0669	18.2551	17.8	17.8	17.8
0.0644444	232	290.801	17.8006	27.1994	313.767	19.0771	18.2636	17.8	17.8	17.8
0.0647222	233	290.801	17.8006	27.1994	313.767	19.0874	18.2722	17.8	17.8	17.8
0.065	234	290.801	17.8006	27.1994	313.767	19.0976	18.2809	17.8	17.8	17.8
0.0652778	235	290.801	17.8006	27.1994	313.767	19.1078	18.2895	17.8	17.8	17.8
0.0655556	236	290.801	17.8006	27.1994	313.767	19.118	18.2982	17.8	17.8	17.8
0.0658333	237	290.801	17.8007	27.1993	313.767	19.1282	18.307	17.8	17.8	17.8
0.0661111	238	290.801	17.8007	27.1993	313.767	19.1384	18.3157	17.8	17.8	17.8
0.0663889	239	290.801	17.8007	27.1993	313.766	19.1485	18.3246	17.8	17.8	17.8
0.0666667	240	290.801	17.8007	27.1993	313.766	19.1587	18.3335	17.8	17.8	17.8
0.0669444	241	290.801	17.8007	27.1993	313.766	19.1689	18.3424	17.8	17.8	17.8
0.0672222	242	290.801	17.8007	27.1993	313.766	19.179	18.3513	17.8	17.8	17.8
0.0675	243	290.801	17.8008	27.1992	313.766	19.1891	18.3604	17.8	17.8	17.8
0.0677778	244	290.801	17.8008	27.1992	313.766	19.1992	18.3694	17.8	17.8	17.8
0.0680556	245	290.801	17.8008	27.1992	313.765	19.2094	18.3784	17.8	17.8	17.8
0.0683333	246	290.801	17.8008	27.1992	313.765	19.2195	18.3875	17.8	17.8	17.8
0.0686111	247	290.801	17.8008	27.1992	313.765	19.2295	18.3967	17.8	17.8	17.8
0.0688889	248	290.801	17.8008	27.1992	313.765	19.2396	18.4058	17.8	17.8	17.8
0.0691667	249	290.801	17.8008	27.1992	313.765	19.2496	18.415	17.8	17.8	17.8
0.0694444	250	290.801	17.8009	27.1991	313.764	19.2597	18.4242	17.8	17.8	17.8
0.0697222	251	290.801	17.8009	27.1991	313.764	19.2697	18.4334	17.8	17.8	17.8
0.07	252	290.801	17.8009	27.1991	313.764	19.2797	18.4427	17.8	17.8	17.8
0.0702778	253	290.801	17.8009	27.1991	313.764	19.2898	18.452	17.8	17.8	17.8
0.0705556	254	290.801	17.8009	27.1991	313.764	19.2997	18.4614	17.8	17.8	17.8
0.0708333	255	290.801	17.801	27.199	313.763	19.3097	18.4707	17.8	17.8	17.8
0.0711111	256	290.801	17.801	27.199	313.763	19.3197	18.4801	17.8	17.8	17.8
0.0713889	257	290.801	17.801	27.199	313.763	19.3297	18.4895	17.8	17.8	17.8
0.0716667	258	290.801	17.801	27.199	313.763	19.3396	18.4989	17.8	17.8	17.8
0.0719444	259	290.801	17.801	27.199	313.762	19.3495	18.5083	17.8	17.8	17.8
0.0722222	260	290.801	17.8011	27.1989	313.762	19.3594	18.5178	17.8	17.8	17.8
0.0725	261	290.801	17.8011	27.1989	313.762	19.3693	18.5273	17.8	17.8	17.8
0.0727778	262	290.801	17.8011	27.1989	313.762	19.3792	18.5368	17.8	17.8	17.8
0.0730556	263	290.801	17.8011	27.1989	313.761	19.3891	18.5463	17.8	17.8	17.8
0.0733333	264	290.801	17.8011	27.1989	313.761	19.3989	18.5558	17.8	17.8	17.8
0.0736111	265	290.801	17.8011	27.1989	313.761	19.4088	18.5654	17.8	17.8	17.8
0.0738889	266	290.801	17.8012	27.1988	313.761	19.4186	18.575	17.8	17.8	17.8
0.0741667	267	290.801	17.8012	27.1988	313.761	19.4284	18.5845	17.8	17.8	17.8
0.0744444	268	290.801	17.8012	27.1988	313.76	19.4382	18.5941	17.8	17.8	17.8
0.0747222	269	290.801	17.8012	27.1988	313.76	19.448	18.6038	17.8	17.8	17.8
0.075	270	290.801	17.8013	27.1987	313.76	19.4577	18.6134	17.8	17.8	17.8
0.0752778	271	290.801	17.8013	27.1987	313.76	19.4675	18.623	17.8	17.8	17.8
0.0755556	272	290.801	17.8013	27.1987	313.759	19.4773	18.6327	17.8	17.8	17.8
0.0758333	273	290.801	17.8013	27.1987	313.759	19.487	18.6423	17.8	17.8	17.8
0.0761111	274	290.801	17.8014	27.1986	313.759	19.4966	18.652	17.8	17.8	17.8
0.0763889	275	290.801	17.8014	27.1986	313.759	19.5064	18.6617	17.8	17.8	17.8
0.0766667	276	290.801	17.8014	27.1986	313.758	19.516	18.6714	17.8	17.8	17.8
0.0769444	277	290.801	17.8014	27.1986	313.758	19.5257	18.6811	17.8	17.8	17.8
0.0772222	278	290.801	17.8015	27.1985	313.758	19.5353	18.6908	17.8	17.8	17.8
0.0775	279	290.801	17.8015	27.1985	313.757	19.545	18.7005	17.8	17.8	17.8
0.0777778	280	290.801	17.8015	27.1985	313.757	19.5545	18.7102	17.8	17.8	17.8
0.0780556	281	290.802	17.8015	27.1985	313.757	19.5641	18.7199	17.8	17.8	17.8
0.0783333	282	290.802	17.8015	27.1985	313.756	19.5737	18.7296	17.8	17.8	17.8
0.0786111	283	290.802	17.8016	27.1984	313.756	19.5833	18.7394	17.8	17.8	17.8
0.0788889	284	290.802	17.8016	27.1984	313.756	19.5928	18.7491	17.8	17.8	17.8
0.0791667	285	290.802	17.8016	27.1984	313.755	19.6024	18.7589	17.8	17.8	17.8
0.0794444	286	290.802	17.8017	27.1983	313.755	19.6119	18.7686	17.8	17.8	17.8
0.0797222	287	290.802	17.8017	27.1983	313.755	19.6214	18.7784	17.8	17.8	17.8
0.08	288	290.802	17.8017	27.1983	313.755	19.6309	18.7881	17.8	17.8	17.8
0.0802778	289	290.802	17.8017	27.1983	313.754	19.6404	18.7979	17.8	17.8	17.8
0.0805556	290	290.802	17.8018	27.1982	313.754	19.6498	18.8076	17.8	17.8	17.8
0.0808333	291	290.802	17.8018	27.1982	313.754	19.6592	18.8174	17.8	17.8	17.8
0.0811111	292	290.802	17.8018	27.1982	313.753	19.6686	18.8271	17.8	17.8	17.8
0.0813889	293	290.802	17.8018	27.1982	313.753	19.678	18.8369	17.8	17.8	17.8
0.0816667	294	290.802	17.8019	27.1981	313.753	19.6874	18.8466	17.8	17.8	17.8
0.0819444	295	290.802	17.8019	27.1981	313.752	19.6967	18.8564	17.8	17.8	17.8
0.0822222	296	290.802	17.8019	27.1981	313.752	19.7061	18.8662	17.8	17.8	17.8
0.0825	297	290.802	17.802	27.198	313.752	19.7155	18.8759	17.8	17.8	17.8
0.0827778	298	290.802	17.802	27.198	313.751	19.7248	18.8857	17.8	17.8	17.8
0.0830556	299	290.802	17.802	27.198	313.751	19.7341	18.8954	17.8	17.8	17.8
0.0833333	300	290.802	17.8021	27.1979	313.751	19.7433	18.9052	17.8	17.8	17.8
0.0836111	301	290.802	17.8021	27.1979	313.75	19.7526	18.9149	17.8	17.8	17.8
0.0838889	302	290.802	17.8021	27.1979	313.75	19.7619	18.9247	17.8	17.8	17.8
0.0841667	303	290.802	17.8022	27.1978	313.749	19.7711	18.9344	17.8	17.8	17.8
0.0844444	304	290.802	17.8022	27.1978	313.749	19.7803	18.9442	17.8	17.8	17.8
0.0847222	305	290.802	17.8022	27.1978	313.749	19.7895	18.9539	17.8	17.8	17.8
0.085	306	290.802	17.8022	27.1978	313.748	19.7987	18.9636	17.8	17.8	17.8
0.0852778	307	290.802	17.8023	27.1977	313.748	19.8079	18.9733	17.8	17.8	17.8
0.0855556	308	290.802	17.8023	27.1977	313.748	19.817	18.983	17.8	17.8	17.8
0.0858333	309	290.802	17.8023	27.1977	313.747	19.8261	18.9927	17.8	17.8	17.8
0.0861111	310	290.802	17.8024	27.1976	313.747	19.8352	19.0024	17.8	17.8	17.8
0.0863889	311	290.802	17.8024	27.1976	313.746	19.8443	19.0121	17.8	17.8	17.8
0.0866667	312	290.802	17.8025	27.1975	313.746	19.8534	19.0218	17.8	17.8	17.8
0.0869444	313	290.802	17.8025	27.1975	313.746	19.8625	19.0315	17.8	17.8	17.8
0.0872222	314	290.803	17.8025	27.1975	313.745	19.8715	19.0412	17.8	17.8	17.8
0.0875	315	290.803	17.8026	27.1974	313.745	19.8806	19.0508	17.8	17.8	17.8
0.0877778	316	290.803	17.8026	27.1974	313.745	19.8896	19.0605	17.8	17.8	17.8
0.0880556	317	290.803	17.8026	27.1974	313.744	19.8986	19.0701	17.8	17.8	17.8
0.0883333	318	290.803	17.8027	27.1973	313.743	19.9076	19.0798	17.8	17.8	17.8
0.0886111	319	290.803	17.8027	27.1973	313.743	19.9165	19.0894	17.8	17.8	17.8
0.0888889	320	290.803	17.8027	27.1973	313.743	19.9255	19.0991	17.8	17.8	17.8
0.0891667	321	290.803	17.8028	27.1972	313.742	19.9344	19.1087	17.8	17.8	17.8
0.0894444	322	290.803	17.8028	27.1972	313.742	19.9433	19.1183	17.8	17.8	17.8
0.0897222	323	290.803	17.8029	27.1971	313.741	19.9522	19.1279	17.8	17.8	17.8
0.09	324	290.803	17.8029	27.1971	313.741	19.9611	19.1375	17.8	17.8	17.8
0.0902778	325	290.803	17.8029	27.1971	313.741	19.9699	19.147	17.8	17.8	17.8
0.0905556	326	290.803	17.803	27.197	313.74	19.9788	19.1566	17.8	17.8	17.8
0.0908333	327	290.803	17.803	27.197	313.74	19.9876	19.1662	17.8	17.8	17.8
0.0911111	328	290.803	17.803	27.197	313.739	19.9964	19.1757	17.8	17.8	17.8
0.0913889	329	290.803	17.8031	27.1969	313.739	20.0052	19.1852	17.8	17.8	17.8
0.0916667	330	290.803	17.8031	27.1969	313.738	20.014	19.1948	17.8	17.8	17.8
0.0919444	331	290.803	17.8032	27.1968	313.738	20.0227	19.2043	17.8	17.8	17.8
0.0922222	332	290.803	17.8032	27.1968	313.737	20.0315	19.2138	17.8	17.8	17.8
0.0925	333	290.803	17.8033	27.1967	313.737	20.0402	19.2233	17.8	17.8	17.8
0.0927778	334	290.803	17.8033	27.1967	313.736	20.049	19.2328	17.8	17.8	17.8
0.0930556	335	290.803	17.8033	27.1967	313.736	20.0576	19.2422	17.8	17.8	17.8
0.0933333	336	290.803	17.8034	27.1966	313.735	20.0663	19.2517	17.8	17.8	17.8
0.0936111	337	290.803	17.8034	27.1966	313.735	20.075	19.2611	17.8	17.8	17.8
0.0938889	338	290.803	17.8035	27.1965	313.734	20.0836	19.2706	17.8	17.8	17.8
0.0941667	339	290.803	17.8035	27.1965	313.734	20.0922	19.28	17.8	17.8	17.8
0.0944444	340	290.804	17.8036	27.1964	313.733	20.1009	19.2894	17.8	17.8	17.8
0.0947222	341	290.804	17.8036	27.1964	313.733	20.1094	19.2988	17.8	17.8	17.8
0.095	342	290.804	17.8036	27.1964	313.732	20.118	19.3082	17.8	17.8	17.8
0.0952778	343	290.804	17.8037	27.1963	313.732	20.1266	19.3176	17.8	17.8	17.8
0.0955556	344	290.804	17.8037	27.1963	313.732	20.1352	19.3269	17.8	17.8	17.8
0.0958333	345	290.804	17.8038	27.1962	313.731	20.1437	19.3363	17.8	17.8	17.8
0.0961111	346	290.804	17.8038	27.1962	313.73	20.1522	19.3456	17.8	17.8	17.8
0.0963889	347	290.804	17.8039	27.1961	313.73	20.1607	19.3549	17.8	17.8	17.8
0.0966667	348	290.804	17.8039	27.1961	313.729	20.1692	19.3643	17.8	17.8	17.8
0.0969444	349	290.804	17.804	27.196	313.729	20.1776	19.3735	17.8	17.8	17.8
0.0972222	350	290.804	17.804	27.196	313.728	20.1861	19.3828	17.8	17.8	17.8
0.0975	351	290.804	17.804	27.196	313.728	20.1945	19.3921	17.8	17.8	17.8
0.0977778	352	290.804	17.8041	27.1959	313.727	20.2029	19.4013	17.8	17.8	17.8
0.0980556	353	290.804	17.8041	27.1959	313.727	20.2113	19.4106	17.8	17.8	17.8
0.0983333	354	290.804	17.8042	27.1958	313.726	20.2197	19.4198	17.8	17.8	17.8
0.0986111	355	290.804	17.8042	27.1958	313.726	20.2281	19.429	17.8	17.8	17.8
0.0988889	356	290.804	17.8043	27.1957	313.725	20.2364	19.4382	17.8	17.8	17.8
0.0991667	357	290.804	17.8044	27.1956	313.724	20.2448	19.4474	17.8	17.8	17.8
0.0994444	358	290.804	17.8044	27.1956	313.724	20.2531	19.4566	17.8	17.8	17.8
0.0997222	359	290.804	17.8044	27.1956	313.723	20.2614	19.4657	17.8	17.8	17.8
0.1	360	290.805	17.8045	27.1955	313.722	20.2697	19.4749	17.8	17.8	17.8
0.100278	361	290.805	17.8045	27.1955	313.722	20.2779	19.484	17.8	17.8	17.8
0.100556	362	290.805	17.8046	27.1954	313.721	20.2862	19.4931	17.8	17.8	17.8
0.100833	363	290.805	17.8047	27.1953	313.721	20.2944	19.5022	17.8	17.8	17.8
0.101111	364	290.805	17.8047	27.1953	313.72	20.3026	19.5113	17.8	17.8	17.8
0.101389	365	290.805	17.8047	27.1953	313.72	20.3109	19.5204	17.8	17.8	17.8
0.101667	366	290.805	17.8048	27.1952	313.719	20.3191	19.5294	17.8	17.8	17.8
0.101944	367	290.805	17.8049	27.1951	313.718	20.3272	19.5385	17.8	17.8	17.8
0.102222	368	290.805	17.8049	27.1951	313.718	20.3354	19.5475	17.8	17.8	17.8
0.1025	369	290.805	17.805	27.195	313.717	20.3436	19.5565	17.8	17.8	17.8
0.102778	370	290.805	17.805	27.195	313.716	20.3517	19.5655	17.8	17.8	17.8
0.103056	371	290.805	17.8051	27.1949	313.716	20.3598	19.5745	17.8	17.8	17.8
0.103333	372	290.805	17.8051	27.1949	313.715	20.3679	19.5834	17.8	17.8	17.8
0.103611	373	290.805	17.8052	27.1948	313.715	20.376	19.5924	17.8	17.8	17.8
0.103889	374	290.805	17.8052	27.1948	313.714	20.3841	19.6013	17.8	17.8	17.8
0.104167	375	290.805	17.8053	27.1947	313.713	20.3921	19.6103	17.8	17.8	17.8
0.104444	376	290.805	17.8054	27.1946	313.712	20.4002	19.6192	17.8	17.8	17.8
0.104722	377	290.805	17.8054	27.1946	313.712	20.4082	19.628	17.8	17.8	17.8
0.105	378	290.805	17.8055	27.1945	313.711	20.4162	19.6369	17.8	17.8	17.8
0.105278	379	290.806	17.8055	27.1945	313.711	20.4242	19.6458	17.8	17.8	17.8
0.105556	380	290.806	17.8056	27.1944	313.71	20.4321	19.6546	17.8	17.8	17.8
0.105833	381	290.806	17.8056	27.1944	313.709	20.4401	19.6635	17.8	17.8	17.8
0.106111	382	290.806	17.8057	27.1943	313.709	20.4481	19.6723	17.8	17.8	17.8
0.106389	383	290.806	17.8058	27.1942	313.708	20.456	19.6811	17.8	17.8	17.8
0.106667	384	290.806	17.8058	27.1942	313.707	20.4639	19.6899	17.8	17.8	17.8
0.106944	385	290.806	17.8059	27.1941	313.707	20.4718	19.6986	17.8	17.8	17.8
0.107222	386	290.806	17.8059	27.1941	313.706	20.4797	19.7074	17.8	17.8	17.8
0.1075	387	290.806	17.806	27.194	313.705	20.4875	19.7161	17.8	17.8	17.8
0.107778	388	290.806	17.8061	27.1939	313.704	20.4954	19.7249	17.8	17.8	17.8
0.108056	389	290.806	17.8061	27.1939	313.704	20.5033	19.7336	17.8001	17.8	17.8
0.108333	390	290.806	17.8062	27.1938	313.703	20.5111	19.7422	17.8001	17.8	17.8
0.108611	391	290.806	17.8062	27.1938	313.702	20.5189	19.7509	17.8001	17.8	17.8
0.108889	392	290.806	17.8063	27.1937	313.702	20.5267	19.7596	17.8001	17.8	17.8
0.109167	393	290.806	17.8064	27.1936	313.701	20.5345	19.7682	17.8001	17.8	17.8
0.109444	394	290.806	17.8064	27.1936	313.7	20.5423	19.7769	17.8002	17.8	17.8
0.109722	395	290.806	17.8065	27.1935	313.699	20.55	19.7855	17.8002	17.8	17.8
0.11	396	290.807	17.8065	27.1935	313.699	20.5577	19.7941	17.8002	17.8	17.8
0.110278	397	290.807	17.8066	27.1934	313.698	20.5655	19.8027	17.8002	17.8	17.8
0.110556	398	290.807	17.8067	27.1933	313.697	20.5732	19.8113	17.8003	17.8	17.8
0.110833	399	290.807	17.8067	27.1933	313.697	20.5809	19.8198	17.8003	17.8	17.8
0.111111	400	290.807	17.8068	27.1932	313.696	20.5886	19.8283	17.8003	17.8	17.8
0.111389	401	290.807	17.8069	27.1931	313.695	20.5962	19.8369	17.8004	17.8	17.8
0.111667	402	290.807	17.8069	27.1931	313.694	20.6039	19.8454	17.8004	17.8	17.8
0.111944	403	290.807	17.807	27.193	313.693	20.6115	19.8539	17.8004	17.8	17.8
0.112222	404	290.807	17.8071	27.1929	313.693	20.6191	19.8624	17.8005	17.8	17.8
0.1125	405	290.807	17.8071	27.1929	313.692	20.6267	19.8708	17.8005	17.8	17.8
0.112778	406	290.807	17.8072	27.1928	313.691	20.6343	19.8793	17.8006	17.8	17.8
0.113056	407	290.807	17.8073	27.1927	313.69	20.6419	19.8877	17.8006	17.8	17.8
0.113333	408	290.807	17.8073	27.1927	313.69	20.6495	19.8961	17.8007	17.8	17.8
0.113611	409	290.807	17.8074	27.1926	313.689	20.657	19.9045	17.8008	17.8	17.8
0.113889	410	290.807	17.8075	27.1925	313.688	20.6646	19.9129	17.8008	17.8	17.8
0.114167	411	290.808	17.8076	27.1924	313.687	20.6721	19.9213	17.8009	17.8	17.8
0.114444	412	290.808	17.8076	27.1924	313.686	20.6796	19.9297	17.801	17.8	17.8
0.114722	413	290.808	17.8077	27.1923	313.686	20.6871	19.938	17.8011	17.8	17.8
0.115	414	290.808	17.8078	27.1922	313.685	20.6946	19.9463	17.8012	17.8	17.8
0.115278	415	290.808	17.8078	27.1922	313.684	20.7021	19.9546	17.8013	17.8	17.8
0.115556	416	290.808	17.8079	27.1921	313.683	20.7095	19.9629	17.8014	17.8	17.8
0.115833	417	290.808	17.808	27.192	313.682	20.717	19.9712	17.8015	17.8	17.8
0.116111	418	290.808	17.808	27.192	313.682	20.7244	19.9795	17.8017	17.8	17.8
0.116389	419	290.808	17.8081	27.1919	313.681	20.7318	19.9877	17.8018	17.8	17.8
0.116667	420	290.808	17.8082	27.1918	313.68	20.7392	19.9959	17.802	17.8	17.8
0.116944	421	290.808	17.8083	27.1917	313.679	20.7466	20.0042	17.8021	17.8	17.8
0.117222	422	290.808	17.8083	27.1917	313.678	20.754	20.0124	17.8023	17.8	17.8
0.1175	423	290.808	17.8084	27.1916	313.677	20.7613	20.0206	17.8026	17.8	17.8
0.117778	424	290.808	17.8085	27.1915	313.677	20.7687	20.0287	17.8027	17.8	17.8
0.118056	425	290.809	17.8086	27.1914	313.676	20.776	20.0369	17.8029	17.8	17.8
0.118333	426	290.809	17.8086	27.1914	313.675	20.7833	20.0451	17.8032	17.8	17.8
0.118611	427	290.809	17.8087	27.1913	313.674	20.7906	20.0532	17.8034	17.8	17.8
0.118889	428	290.809	17.8088	27.1912	313.673	20.7979	20.0613	17.8037	17.8	17.8
0.119167	429	290.809	17.8089	27.1911	313.672	20.8052	20.0694	17.804	17.8	17.8
0.119444	430	290.809	17.8089	27.1911	313.671	20.8125	20.0775	17.8043	17.8	17.8
0.119722	431	290.809	17.809	27.191	313.67	20.8197	20.0856	17.8046	17.8	17.8
0.12	432	290.809	17.8091	27.1909	313.67	20.827	20.0936	17.8049	17.8	17.8
0.120278	433	290.809	17.8092	27.1908	313.668	20.8342	20.1017	17.8053	17.8	17.8
0.120556	434	290.809	17.8092	27.1908	313.668	20.8414	20.1097	17.8057	17.8	17.8
0.120833	435	290.809	17.8093	27.1907	313.667	20.8486	20.1177	17.8061	17.8	17.8
0.121111	436	290.809	17.8094	27.1906	313.666	20.8558	20.1257	17.8065	17.8	17.8
0.121389	437	290.809	17.8095	27.1905	313.665	20.8629	20.1337	17.8069	17.8	17.8
0.121667	438	290.81	17.8096	27.1904	313.664	20.8701	20.1416	17.8074	17.8	17.8
0.121944	439	290.81	17.8096	27.1904	313.663	20.8773	20.1496	17.808	17.8	17.8
0.122222	440	290.81	17.8097	27.1903	313.662	20.8844	20.1575	17.8085	17.8	17.8
0.1225	441	290.81	17.8098	27.1902	313.661	20.8915	20.1655	17.809	17.8	17.8
0.122778	442	290.81	17.8099	27.1901	313.66	20.8987	20.1734	17.8096	17.8	17.8
0.123056	443	290.81	17.81	27.19	313.659	20.9057	20.1812	17.8102	17.8	17.8
0.123333	444	290.81	17.8101	27.1899	313.658	20.9128	20.1891	17.8109	17.8	17.8
0.123611	445	290.81	17.8101	27.1899	313.658	20.9199	20.197	17.8116	17.8	17.8
0.123889	446	290.81	17.8102	27.1898	313.657	20.927	20.2049	17.8123	17.8	17.8
0.124167	447	290.81	17.8103	27.1897	313.655	20.934	20.2127	17.8131	17.8	17.8
0.124444	448	290.81	17.8104	27.1896	313.655	20.941	20.2205	17.8139	17.8	17.8
0.124722	449	290.81	17.8105	27.1895	313.654	20.9481	20.2283	17.8147	17.8	17.8
0.125	450	290.811	17.8105	27.1895	313.653	20.9551	20.2361	17.8156	17.8	17.8
0.125278	451	290.811	17.8106	27.1894	313.652	20.9621	20.2439	17.8165	17.8	17.8
0.125556	452	290.811	17.8107	27.1893	313.651	20.969	20.2516	17.8175	17.8	17.8
0.125833	453	290.811	17.8108	27.1892	313.65	20.976	20.2594	17.8185	17.8	17.8
0.126111	454	290.811	17.8109	27.1891	313.649	20.983	20.2672	17.8195	17.8	17.8
0.126389	455	290.811	17.811	27.189	313.648	20.9899	20.2748	17.8206	17.8	17.8
0.126667	456	290.811	17.8111	27.1889	313.647	20.9969	20.2826	17.8217	17.8	17.8
0.126944	457	290.811	17.8111	27.1889	313.646	21.0038	20.2902	17.823	17.8	17.8
0.127222	458	290.811	17.8112	27.1888	313.645	21.0107	20.2979	17.8242	17.8	17.8
0.1275	459	290.811	17.8113	27.1887	313.644	21.0176	20.3056	17.8254	17.8	17.8
0.127778	460	290.811	17.8114	27.1886	313.643	21.0245	20.3132	17.8268	17.8	17.8
0.128056	461	290.811	17.8115	27.1885	313.642	21.0313	20.3209	17.8282	17.8	17.8
0.128333	462	290.812	17.8116	27.1884	313.641	21.0382	20.3285	17.8296	17.8	17.8
0.128611	463	290.812	17.8117	27.1883	313.64	21.0451	20.3361	17.8311	17.8	17.8
0.128889	464	290.812	17.8118	27.1882	313.639	21.0519	20.3437	17.8326	17.8	17.8
0.129167	465	290.812	17.8119	27.1881	313.638	21.0587	20.3513	17.8342	17.8	17.8
0.129444	466	290.812	17.812	27.188	313.636	21.0655	20.3589	17.8359	17.8	17.8
0.129722	467	290.812	17.812	27.188	313.635	21.0723	20.3664	17.8376	17.8	17.8
0.13	468	290.812	17.8121	27.1879	313.634	21.0791	20.374	17.8394	17.8	17.8
0.130278	469	290.812	17.8122	27.1878	313.634	21.0859	20.3815	17.8412	17.8	17.8
0.130556	470	290.812	17.8123	27.1877	313.633	21.0927	20.3889	17.8431	17.8	17.8
0.130833	471	290.812	17.8124	27.1876	313.631	21.0994	20.3965	17.8451	17.8	17.8
0.131111	472	290.812	17.8125	27.1875	313.63	21.1061	20.404	17.8471	17.8	17.8
0.131389	473	290.813	17.8126	27.1874	313.629	21.1129	20.4114	17.8492	17.8	17.8
0.131667	474	290.813	17.8127	27.1873	313.628	21.1196	20.4189	17.8513	17.8	17.8
0.131944	475	290.813	17.8128	27.1872	313.627	21.1263	20.4263	17.8535	17.8	17.8
0.132222	476	290.813	17.8129	27.1871	313.626	21.133	20.4337	17.8558	17.8	17.8
0.1325	477	290.813	17.813	27.187	313.625	21.1397	20.4412	17.8582	17.8	17.8
0.132778	478	290.813	17.813	27.187	313.624	21.1463	20.4486	17.8605	17.8	17.8
0.133056	479	290.813	17.8131	27.1869	313.623	21.153	20.456	17.863	17.8	17.8
0.133333	480	290.813	17.8132	27.1868	313.622	21.1597	20.4633	17.8656	17.8	17.8
0.133611	481	290.813	17.8133	27.1867	313.621	21.1663	20.4707	17.8682	17.8	17.8
0.133889	482	290.813	17.8134	27.1866	313.62	21.1729	20.478	17.8709	17.8	17.8
0.134167	483	290.814	17.8135	27.1865	313.618	21.1795	20.4854	17.8736	17.8	17.8
0.134444	484	290.814	17.8136	27.1864	313.617	21.1861	20.4927	17.8764	17.8	17.8
0.134722	485	290.814	17.8137	27.1863	313.616	21.1927	20.5	17.8793	17.8	17.8
0.135	486	290.814	17.8138	27.1862	313.615	21.1993	20.5073	17.8822	17.8	17.8
0.135278	487	290.814	17.8139	27.1861	313.614	21.2059	20.5146	17.8853	17.8	17.8
0.135556	488	290.814	17.814	27.186	313.613	21.2125	20.5219	17.8884	17.8	17.8
0.135833	489	290.814	17.8141	27.1859	313.611	21.219	20.5291	17.8915	17.8	17.8
0.136111	490	290.814	17.8142	27.1858	313.61	21.2255	20.5363	17.8947	17.8	17.8
0.136389	491	290.814	17.8143	27.1857	313.609	21.232	20.5436	17.898	17.8	17.8
0.136667	492	290.814	17.8144	27.1856	313.608	21.2386	20.5508	17.9014	17.8	17.8
0.136944	493	290.815	17.8145	27.1855	313.607	21.2451	20.558	17.9048	17.8	17.8
0.137222	494	290.815	17.8146	27.1854	313.606	21.2515	20.5652	17.9084	17.8	17.8
0.1375	495	290.815	17.8147	27.1853	313.604	21.258	20.5724	17.912	17.8	17.8
0.137778	496	290.815	17.8148	27.1852	313.603	21.2644	20.5795	17.9156	17.8	17.8
0.138056	497	290.815	17.8149	27.1851	313.602	21.2709	20.5867	17.9193	17.8	17.8
0.138333	498	290.815	17.815	27.185	313.601	21.2774	20.5938	17.9232	17.8	17.8
0.138611	499	290.815	17.8151	27.1849	313.6	21.2838	20.601	17.927	17.8	17.8
0.138889	500	290.815	17.8152	27.1848	313.599	21.2903	20.608	17.9309	17.8	17.8
0.139167	501	290.815	17.8153	27.1847	313.597	21.2967	20.6152	17.9349	17.8	17.8
0.139444	502	290.815	17.8154	27.1846	313.596	21.303	20.6223	17.939	17.8	17.8
0.139722	503	290.816	17.8156	27.1844	313.595	21.3094	20.6294	17.9431	17.8	17.8
0.14	504	290.816	17.8156	27.1844	313.594	21.3158	20.6364	17.9474	17.8	17.8
0.140278	505	290.816	17.8157	27.1843	313.593	21.3222	20.6435	17.9516	17.8	17.8
0.140556	506	290.816	17.8159	27.1841	313.591	21.3286	20.6505	17.956	17.8	17.8
0.140833	507	290.816	17.8159	27.1841	313.59	21.3349	20.6575	17.9604	17.8	17.8
0.141111	508	290.816	17.8161	27.1839	313.589	21.3412	20.6645	17.9649	17.8	17.8
0.141389	509	290.816	17.8162	27.1838	313.588	21.3476	20.6715	17.9695	17.8	17.8
0.141667	510	290.816	17.8163	27.1837	313.586	21.3539	20.6785	17.974	17.8	17.8
0.141944	511	290.816	17.8164	27.1836	313.585	21.3602	20.6855	17.9787	17.8	17.8
0.142222	512	290.816	17.8165	27.1835	313.584	21.3665	20.6924	17.9835	17.8	17.8
0.1425	513	290.817	17.8166	27.1834	313.583	21.3728	20.6994	17.9883	17.8	17.8
0.142778	514	290.817	17.8167	27.1833	313.582	21.3791	20.7064	17.9931	17.8	17.8
0.143056	515	290.817	17.8168	27.1832	313.58	21.3853	20.7133	17.9981	17.8	17.8
0.143333	516	290.817	17.8169	27.1831	313.579	21.3916	20.7202	18.0031	17.8	17.8
0.143611	517	290.817	17.817	27.183	313.578	21.3978	20.7271	18.0081	17.8	17.8
0.143889	518	290.817	17.8171	27.1829	313.577	21.4041	20.734	18.0132	17.8	17.8
0.144167	519	290.817	17.8173	27.1827	313.575	21.4103	20.7409	18.0184	17.8	17.8
0.144444	520	290.817	17.8174	27.1826	313.574	21.4165	20.7477	18.0237	17.8	17.8
0.144722	521	290.817	17.8175	27.1825	313.573	21.4227	20.7546	18.0289	17.8	17.8
0.145	522	290.818	17.8176	27.1824	313.571	21.4289	20.7614	18.0343	17.8	17.8
0.145278	523	290.818	17.8177	27.1823	313.57	21.4351	20.7683	18.0397	17.8	17.8
0.145556	524	290.818	17.8178	27.1822	313.569	21.4413	20.7751	18.0452	17.8	17.8
0.145833	525	290.818	17.8179	27.1821	313.567	21.4474	20.7819	18.0507	17.8	17.8
0.146111	526	290.818	17.8181	27.1819	313.566	21.4536	20.7887	18.0563	17.8	17.8
0.146389	527	290.818	17.8181	27.1819	313.565	21.4597	20.7955	18.062	17.8	17.8
0.146667	528	290.818	17.8183	27.1817	313.564	21.4659	20.8022	18.0677	17.8	17.8
0.146944	529	290.818	17.8184	27.1816	313.562	21.472	20.809	18.0734	17.8	17.8
0.147222	530	290.819	17.8185	27.1815	313.561	21.4781	20.8158	18.0792	17.8	17.8
0.1475	531	290.819	17.8186	27.1814	313.56	21.4842	20.8225	18.085	17.8	17.8
0.147778	532	290.819	17.8187	27.1813	313.558	21.4903	20.8292	18.0909	17.8	17.8
0.148056	533	290.819	17.8188	27.1812	313.557	21.4964	20.8359	18.0969	17.8	17.8
0.148333	534	290.819	17.819	27.181	313.555	21.5024	20.8426	18.1029	17.8	17.8
0.148611	535	290.819	17.8191	27.1809	313.554	21.5085	20.8493	18.1089	17.8	17.8
0.148889	536	290.819	17.8192	27.1808	313.553	21.5146	20.856	18.1151	17.8	17.8
0.149167	537	290.819	17.8193	27.1807	313.552	21.5206	20.8626	18.1212	17.8	17.8
0.149444	538	290.819	17.8194	27.1806	313.55	21.5266	20.8693	18.1274	17.8	17.8
0.149722	539	290.82	17.8195	27.1805	313.549	21.5327	20.8759	18.1337	17.8	17.8
0.15	540	290.82	17.8197	27.1803	313.547	21.5387	20.8826	18.14	17.8	17.8
0.150278	541	290.82	17.8198	27.1802	313.546	21.5447	20.8892	18.1462	17.8	17.8
0.150556	542	290.82	17.8199	27.1801	313.545	21.5507	20.8958	18.1526	17.8	17.8
0.150833	543	290.82	17.82	27.18	313.543	21.5566	20.9024	18.1591	17.8	17.8
0.151111	544	290.82	17.8201	27.1799	313.542	21.5626	20.909	18.1655	17.8	17.8
0.151389	545	290.82	17.8203	27.1797	313.541	21.5686	20.9156	18.172	17.8	17.8
0.151667	546	290.82	17.8204	27.1796	313.539	21.5746	20.9221	18.1786	17.8	17.8
0.151944	547	290.82	17.8205	27.1795	313.538	21.5805	20.9287	18.1851	17.8	17.8
0.152222	548	290.821	17.8206	27.1794	313.536	21.5865	20.9352	18.1917	17.8	17.8
0.1525	549	290.821	17.8207	27.1793	313.535	21.5924	20.9418	18.1984	17.8	17.8
0.152778	550	290.821	17.8209	27.1791	313.534	21.5983	20.9483	18.2051	17.8	17.8
0.153056	551	290.821	17.821	27.179	313.532	21.6042	20.9548	18.2118	17.8	17.8
0.153333	552	290.821	17.8211	27.1789	313.531	21.6101	20.9613	18.2186	17.8	17.8
0.153611	553	290.821	17.8212	27.1788	313.529	21.616	20.9678	18.2254	17.8	17.8
0.153889	554	290.821	17.8214	27.1786	313.528	21.6219	20.9742	18.2322	17.8	17.8
0.154167	555	290.821	17.8215	27.1785	313.527	21.6277	20.9807	18.2391	17.8	17.8
0.154444	556	290.822	17.8216	27.1784	313.525	21.6336	20.9872	18.246	17.8	17.8
0.154722	557	290.822	17.8217	27.1783	313.523	21.6395	20.9936	18.2529	17.8	17.8
0.155	558	290.822	17.8219	27.1781	313.522	21.6453	21	18.2599	17.8	17.8
0.155278	559	290.822	17.822	27.178	313.521	21.6512	21.0064	18.2669	17.8	17.8
0.155556	560	290.822	17.8221	27.1779	313.519	21.657	21.0129	18.2739	17.8	17.8
0.155833	561	290.822	17.8222	27.1778	313.518	21.6628	21.0193	18.281	17.8	17.8
0.156111	562	290.822	17.8224	27.1776	313.516	21.6686	21.0256	18.2881	17.8	17.8
0.156389	563	290.822	17.8225	27.1775	313.515	21.6744	21.032	18.2952	17.8	17.8
0.156667	564	290.823	17.8226	27.1774	313.513	21.6802	21.0384	18.3023	17.8	17.8
0.156944	565	290.823	17.8228	27.1772	313.512	21.6859	21.0447	18.3094	17.8	17.8
0.157222	566	290.823	17.8229	27.1771	313.51	21.6917	21.0511	18.3167	17.8	17.8
0.1575	567	290.823	17.823	27.177	313.509	21.6975	21.0574	18.3239	17.8	17.8
0.157778	568	290.823	17.8231	27.1769	313.508	21.7032	21.0638	18.3311	17.8	17.8
0.158056	569	290.823	17.8233	27.1767	313.506	21.709	21.07	18.3384	17.8	17.8
0.158333	570	290.823	17.8234	27.1766	313.504	21.7147	21.0764	18.3456	17.8	17.8
0.158611	571	290.824	17.8235	27.1765	313.503	21.7205	21.0826	18.353	17.8	17.8
0.158889	572	290.824	17.8236	27.1764	313.502	21.7262	21.089	18.3603	17.8	17.8
0.159167	573	290.824	17.8238	27.1762	313.5	21.7319	21.0952	18.3677	17.8	17.8
0.159444	574	290.824	17.8239	27.1761	313.498	21.7376	21.1015	18.375	17.8	17.8
0.159722	575	290.824	17.824	27.176	313.497	21.7433	21.1077	18.3824	17.8	17.8
0.16	576	290.824	17.8242	27.1758	313.495	21.7489	21.114	18.3899	17.8	17.8
0.160278	577	290.824	17.8243	27.1757	313.494	21.7546	21.1202	18.3973	17.8	17.8
0.160556	578	290.824	17.8244	27.1756	313.492	21.7603	21.1264	18.4048	17.8	17.8
0.160833	579	290.825	17.8246	27.1754	313.491	21.766	21.1326	18.4122	17.8	17.8
0.161111	580	290.825	17.8247	27.1753	313.489	21.7716	21.1388	18.4197	17.8	17.8
0.161389	581	290.825	17.8248	27.1752	313.488	21.7773	21.145	18.4272	17.8	17.8
0.161667	582	290.825	17.825	27.175	313.486	21.7828	21.1512	18.4347	17.8	17.8
0.161944	583	290.825	17.8251	27.1749	313.485	21.7885	21.1573	18.4423	17.8	17.8
0.162222	584	290.825	17.8253	27.1747	313.483	21.7941	21.1635	18.4498	17.8	17.8
0.1625	585	290.825	17.8254	27.1746	313.482	21.7997	21.1697	18.4574	17.8	17.8
0.162778	586	290.826	17.8255	27.1745	313.48	21.8053	21.1758	18.465	17.8	17.8
0.163056	587	290.826	17.8257	27.1743	313.478	21.8109	21.1819	18.4726	17.8	17.8
0.163333	588	290.826	17.8258	27.1742	313.477	21.8165	21.1881	18.4802	17.8	17.8
0.163611	589	290.826	17.8259	27.1741	313.475	21.822	21.1942	18.4878	17.8	17.8
0.163889	590	290.826	17.826	27.174	313.474	21.8276	21.2003	18.4954	17.8	17.8
0.164167	591	290.826	17.8262	27.1738	313.472	21.8332	21.2064	18.503	17.8	17.8
0.164444	592	290.826	17.8264	27.1736	313.47	21.8387	21.2124	18.5107	17.8	17.8
0.164722	593	290.826	17.8265	27.1735	313.469	21.8442	21.2185	18.5184	17.8	17.8
0.165	594	290.827	17.8266	27.1734	313.467	21.8498	21.2245	18.526	17.8	17.8
0.165278	595	290.827	17.8268	27.1732	313.466	21.8553	21.2306	18.5338	17.8	17.8
0.165556	596	290.827	17.8269	27.1731	313.464	21.8608	21.2367	18.5414	17.8	17.8
0.165833	597	290.827	17.827	27.173	313.463	21.8663	21.2427	18.5491	17.8	17.8
0.166111	598	290.827	17.8272	27.1728	313.461	21.8718	21.2487	18.5569	17.8	17.8
0.166389	599	290.827	17.8273	27.1727	313.459	21.8773	21.2547	18.5646	17.8	17.8
0.166667	600	290.827	17.8275	27.1725	313.458	21.8828	21.2607	18.5723	17.8	17.8
0.166944	601	290.828	17.8276	27.1724	313.456	21.8882	21.2667	18.58	17.8	17.8
0.167222	602	290.828	17.8277	27.1723	313.454	21.8937	21.2727	18.5878	17.8	17.8
0.1675	603	290.828	17.8279	27.1721	313.453	21.8991	21.2786	18.5956	17.8	17.8
0.167778	604	290.828	17.828	27.172	313.451	21.9046	21.2846	18.6033	17.8	17.8
0.168056	605	290.828	17.8282	27.1718	313.45	21.91	21.2906	18.6111	17.8	17.8
0.168333	606	290.828	17.8283	27.1717	313.448	21.9155	21.2965	18.6188	17.8	17.8
0.168611	607	290.828	17.8285	27.1715	313.446	21.9209	21.3025	18.6266	17.8	17.8
0.168889	608	290.829	17.8286	27.1714	313.445	21.9263	21.3083	18.6344	17.8	17.8
0.169167	609	290.829	17.8287	27.1713	313.443	21.9317	21.3143	18.6422	17.8	17.8
0.169444	610	290.829	17.8289	27.1711	313.441	21.9371	21.3202	18.6499	17.8	17.8
0.169722	611	290.829	17.829	27.171	313.439	21.9425	21.3261	18.6577	17.8	17.8
0.17	612	290.829	17.8292	27.1708	313.438	21.9478	21.332	18.6656	17.8	17.8
0.170278	613	290.829	17.8293	27.1707	313.436	21.9532	21.3379	18.6733	17.8	17.8
0.170556	614	290.829	17.8295	27.1705	313.434	21.9586	21.3438	18.6811	17.8	17.8
0.170833	615	290.83	17.8296	27.1704	313.433	21.964	21.3496	18.6889	17.8	17.8
0.171111	616	290.83	17.8298	27.1702	313.431	21.9693	21.3554	18.6967	17.8	17.8
0.171389	617	290.83	17.8299	27.1701	313.429	21.9746	21.3613	18.7045	17.8	17.8
0.171667	618	290.83	17.83	27.17	313.428	21.98	21.3671	18.7123	17.8	17.8
0.171944	619	290.83	17.8302	27.1698	313.426	21.9853	21.3729	18.7202	17.8	17.8
0.172222	620	290.83	17.8304	27.1696	313.424	21.9906	21.3788	18.728	17.8	17.8
0.1725	621	290.831	17.8305	27.1695	313.422	21.9959	21.3846	18.7358	17.8	17.8
0.172778	622	290.831	17.8307	27.1693	313.421	22.0012	21.3904	18.7436	17.8	17.8
0.173056	623	290.831	17.8308	27.1692	313.419	22.0065	21.3961	18.7514	17.8	17.8
0.173333	624	290.831	17.8309	27.1691	313.417	22.0118	21.4019	18.7592	17.8	17.8
0.173611	625	290.831	17.8311	27.1689	313.416	22.0171	21.4077	18.767	17.8	17.8
0.173889	626	290.831	17.8312	27.1688	313.414	22.0223	21.4134	18.7748	17.8	17.8
0.174167	627	290.831	17.8314	27.1686	313.412	22.0276	21.4192	18.7826	17.8	17.8
0.174444	628	290.832	17.8315	27.1685	313.411	22.0329	21.4249	18.7904	17.8	17.8
0.174722	629	290.832	17.8317	27.1683	313.409	22.0381	21.4306	18.7982	17.8	17.8
0.175	630	290.832	17.8318	27.1682	313.408	22.0434	21.4364	18.806	17.8	17.8
0.175278	631	290.832	17.8319	27.1681	313.406	22.0486	21.4421	18.8138	17.8	17.8
0.175556	632	290.832	17.8321	27.1679	313.404	22.0538	21.4478	18.8216	17.8	17.8
0.175833	633	290.832	17.8322	27.1678	313.403	22.0591	21.4535	18.8294	17.8	17.8
0.176111	634	290.832	17.8323	27.1677	313.401	22.0643	21.4592	18.8372	17.8	17.8
0.176389	635	290.832	17.8325	27.1675	313.4	22.0695	21.4648	18.845	17.8	17.8
0.176667	636	290.833	17.8326	27.1674	313.398	22.0747	21.4705	18.8527	17.8	17.8
0.176944	637	290.833	17.8327	27.1673	313.397	22.0799	21.4762	18.8605	17.8	17.8
0.177222	638	290.833	17.8329	27.1671	313.395	22.085	21.4818	18.8683	17.8	17.8
0.1775	639	290.833	17.833	27.167	313.394	22.0902	21.4875	18.876	17.8	17.8
0.177778	640	290.833	17.8331	27.1669	313.392	22.0954	21.4931	18.8838	17.8	17.8
0.178056	641	290.833	17.8333	27.1667	313.39	22.1005	21.4987	18.8916	17.8	17.8
0.178333	642	290.833	17.8334	27.1666	313.389	22.1057	21.5044	18.8994	17.8	17.8
0.178611	643	290.834	17.8336	27.1664	313.387	22.1108	21.51	18.9071	17.8	17.8
0.178889	644	290.834	17.8337	27.1663	313.386	22.1159	21.5156	18.9149	17.8	17.8
0.179167	645	290.834	17.8338	27.1662	313.384	22.1211	21.5211	18.9226	17.8	17.8
0.179444	646	290.834	17.834	27.166	313.383	22.1262	21.5267	18.9304	17.8	17.8
0.179722	647	290.834	17.8341	27.1659	313.381	22.1313	21.5323	18.9381	17.8	17.8
0.18	648	290.834	17.8342	27.1658	313.379	22.1364	21.5379	18.9458	17.8	17.8
0.180278	649	290.834	17.8344	27.1656	313.378	22.1415	21.5434	18.9536	17.8	17.8
0.180556	650	290.835	17.8345	27.1655	313.376	22.1466	21.549	18.9613	17.8	17.8
0.180833	651	290.835	17.8347	27.1653	313.375	22.1517	21.5545	18.969	17.8	17.8
0.181111	652	290.835	17.8348	27.1652	313.373	22.1567	21.5601	18.9767	17.8	17.8
0.181389	653	290.835	17.8349	27.1651	313.371	22.1618	21.5656	18.9844	17.8	17.8
0.181667	654	290.835	17.8351	27.1649	313.37	22.1669	21.5711	18.9921	17.8	17.8
0.181944	655	290.835	17.8352	27.1648	313.368	22.172	21.5766	18.9998	17.8	17.8
0.182222	656	290.835	17.8354	27.1646	313.366	22.177	21.5821	19.0074	17.8	17.8
0.1825	657	290.836	17.8355	27.1645	313.365	22.182	21.5876	19.0151	17.8	17.8
0.182778	658	290.836	17.8356	27.1644	313.363	22.1871	21.5931	19.0228	17.8	17.8
0.183056	659	290.836	17.8358	27.1642	313.362	22.1921	21.5986	19.0305	17.8	17.8
0.183333	660	290.836	17.8359	27.1641	313.36	22.1971	21.604	19.0381	17.8	17.8
0.183611	661	290.836	17.8361	27.1639	313.358	22.2021	21.6095	19.0458	17.8	17.8
0.183889	662	290.836	17.8362	27.1638	313.357	22.2072	21.6149	19.0534	17.8	17.8
0.184167	663	290.836	17.8364	27.1636	313.355	22.2121	21.6204	19.061	17.8	17.8
0.184444	664	290.837	17.8365	27.1635	313.353	22.2172	21.6258	19.0687	17.8	17.8
0.184722	665	290.837	17.8367	27.1633	313.351	22.2221	21.6312	19.0763	17.8	17.8
0.185	666	290.837	17.8368	27.1632	313.35	22.2271	21.6367	19.0839	17.8	17.8
0.185278	667	290.837	17.8369	27.1631	313.348	22.2321	21.6421	19.0915	17.8	17.8
0.185556	668	290.837	17.8371	27.1629	313.346	22.237	21.6475	19.0991	17.8	17.8
0.185833	669	290.837	17.8372	27.1628	313.345	22.242	21.6529	19.1067	17.8	17.8
0.186111	670	290.837	17.8374	27.1626	313.343	22.2469	21.6583	19.1143	17.8	17.8
0.186389	671	290.838	17.8375	27.1625	313.341	22.2519	21.6636	19.1218	17.8	17.8
0.186667	672	290.838	17.8377	27.1623	313.34	22.2568	21.669	19.1294	17.8	17.8
0.186944	673	290.838	17.8378	27.1622	313.338	22.2617	21.6743	19.1369	17.8	17.8
0.187222	674	290.838	17.838	27.162	313.336	22.2667	21.6797	19.1445	17.8	17.8
0.1875	675	290.838	17.8381	27.1619	313.334	22.2716	21.685	19.152	17.8	17.8
0.187778	676	290.838	17.8383	27.1617	313.333	22.2765	21.6904	19.1595	17.8	17.8
0.188056	677	290.838	17.8384	27.1616	313.331	22.2814	21.6957	19.1671	17.8	17.8
0.188333	678	290.839	17.8386	27.1614	313.329	22.2863	21.701	19.1746	17.8	17.8
0.188611	679	290.839	17.8387	27.1613	313.328	22.2912	21.7063	19.1821	17.8001	17.8
0.188889	680	290.839	17.8389	27.1611	313.326	22.2961	21.7116	19.1896	17.8001	17.8
0.189167	681	290.839	17.839	27.161	313.324	22.3009	21.7169	19.197	17.8001	17.8
0.189444	682	290.839	17.8392	27.1608	313.322	22.3058	21.7222	19.2045	17.8001	17.8
0.189722	683	290.839	17.8393	27.1607	313.321	22.3107	21.7275	19.212	17.8001	17.8
0.19	684	290.839	17.8395	27.1605	313.319	22.3155	21.7328	19.2194	17.8001	17.8
0.190278	685	290.84	17.8396	27.1604	313.317	22.3203	21.7381	19.2269	17.8001	17.8
0.190556	686	290.84	17.8398	27.1602	313.315	22.3252	21.7433	19.2343	17.8001	17.8
0.190833	687	290.84	17.8399	27.1601	313.314	22.33	21.7485	19.2417	17.8001	17.8
0.191111	688	290.84	17.8401	27.1599	313.312	22.3349	21.7538	19.2491	17.8001	17.8
0.191389	689	290.84	17.8402	27.1598	313.31	22.3397	21.759	19.2566	17.8001	17.8
0.191667	690	290.84	17.8404	27.1596	313.308	22.3445	21.7643	19.2639	17.8002	17.8
0.191944	691	290.841	17.8406	27.1594	313.306	22.3493	21.7695	19.2713	17.8002	17.8
0.192222	692	290.841	17.8407	27.1593	313.304	22.3541	21.7747	19.2787	17.8002	17.8
0.1925	693	290.841	17.8409	27.1591	313.303	22.3589	21.7799	19.2861	17.8002	17.8
0.192778	694	290.841	17.841	27.159	313.301	22.3637	21.7851	19.2934	17.8002	17.8
0.193056	695	290.841	17.8412	27.1588	313.299	22.3685	21.7903	19.3008	17.8002	17.8
0.193333	696	290.841	17.8413	27.1587	313.297	22.3733	21.7954	19.3081	17.8002	17.8
0.193611	697	290.841	17.8415	27.1585	313.296	22.3781	21.8007	19.3154	17.8002	17.8
0.193889	698	290.842	17.8416	27.1584	313.294	22.3828	21.8058	19.3227	17.8002	17.8
0.194167	699	290.842	17.8418	27.1582	313.292	22.3876	21.811	19.3301	17.8003	17.8
0.194444	700	290.842	17.842	27.158	313.29	22.3923	21.8161	19.3373	17.8003	17.8
0.194722	701	290.842	17.8421	27.1579	313.288	22.397	21.8213	19.3446	17.8003	17.8
0.195	702	290.842	17.8423	27.1577	313.287	22.4018	21.8264	19.3519	17.8003	17.8
0.195278	703	290.842	17.8424	27.1576	313.285	22.4065	21.8316	19.3592	17.8004	17.8
0.195556	704	290.843	17.8426	27.1574	313.283	22.4112	21.8367	19.3664	17.8004	17.8
0.195833	705	290.843	17.8428	27.1572	313.281	22.416	21.8418	19.3737	17.8004	17.8
0.196111	706	290.843	17.8429	27.1571	313.279	22.4207	21.8469	19.3809	17.8004	17.8
0.196389	707	290.843	17.8431	27.1569	313.277	22.4254	21.852	19.3882	17.8004	17.8
0.196667	708	290.843	17.8433	27.1567	313.275	22.4301	21.8571	19.3954	17.8005	17.8
0.196944	709	290.843	17.8434	27.1566	313.273	22.4348	21.8622	19.4026	17.8005	17.8
0.197222	710	290.844	17.8436	27.1564	313.272	22.4394	21.8672	19.4098	17.8006	17.8
0.1975	711	290.844	17.8437	27.1563	313.27	22.4442	21.8723	19.417	17.8006	17.8
0.197778	712	290.844	17.8439	27.1561	313.268	22.4488	21.8774	19.4241	17.8007	17.8
0.198056	713	290.844	17.8441	27.1559	313.266	22.4535	21.8824	19.4313	17.8007	17.8
0.198333	714	290.844	17.8442	27.1558	313.264	22.4581	21.8875	19.4384	17.8008	17.8
0.198611	715	290.844	17.8444	27.1556	313.262	22.4628	21.8925	19.4456	17.8008	17.8
0.198889	716	290.845	17.8445	27.1555	313.26	22.4674	21.8976	19.4527	17.8008	17.8
0.199167	717	290.845	17.8447	27.1553	313.259	22.4721	21.9026	19.4598	17.8009	17.8
0.199444	718	290.845	17.8449	27.1551	313.257	22.4767	21.9076	19.4669	17.801	17.8
0.199722	719	290.845	17.845	27.155	313.255	22.4814	21.9126	19.4741	17.801	17.8
0.2	720	290.845	17.8452	27.1548	313.253	22.486	21.9177	19.4811	17.8011	17.8
0.200278	721	290.845	17.8454	27.1546	313.251	22.4906	21.9226	19.4882	17.8011	17.8
0.200556	722	290.846	17.8455	27.1545	313.249	22.4952	21.9276	19.4953	17.8012	17.8
0.200833	723	290.846	17.8457	27.1543	313.247	22.4998	21.9326	19.5023	17.8013	17.8
0.201111	724	290.846	17.8459	27.1541	313.245	22.5044	21.9376	19.5094	17.8014	17.8
0.201389	725	290.846	17.846	27.154	313.243	22.509	21.9426	19.5164	17.8015	17.8
0.201667	726	290.846	17.8462	27.1538	313.241	22.5136	21.9475	19.5234	17.8016	17.8
0.201944	727	290.846	17.8464	27.1536	313.239	22.5182	21.9525	19.5305	17.8017	17.8
0.202222	728	290.847	17.8465	27.1535	313.238	22.5228	21.9575	19.5374	17.8018	17.8
0.2025	729	290.847	17.8467	27.1533	313.235	22.5273	21.9623	19.5445	17.8019	17.8
0.202778	730	290.847	17.8469	27.1531	313.234	22.5319	21.9673	19.5514	17.802	17.8
0.203056	731	290.847	17.847	27.153	313.232	22.5364	21.9723	19.5584	17.8022	17.8
0.203333	732	290.847	17.8472	27.1528	313.23	22.541	21.9772	19.5653	17.8023	17.8
0.203611	733	290.847	17.8474	27.1526	313.228	22.5456	21.9821	19.5723	17.8025	17.8
0.203889	734	290.848	17.8475	27.1525	313.226	22.5501	21.987	19.5793	17.8026	17.8
0.204167	735	290.848	17.8477	27.1523	313.224	22.5546	21.9919	19.5862	17.8027	17.8
0.204444	736	290.848	17.8479	27.1521	313.222	22.5591	21.9968	19.5931	17.8029	17.8
0.204722	737	290.848	17.8481	27.1519	313.22	22.5637	22.0017	19.6	17.8031	17.8
0.205	738	290.848	17.8482	27.1518	313.218	22.5682	22.0066	19.6069	17.8033	17.8
0.205278	739	290.848	17.8484	27.1516	313.216	22.5727	22.0114	19.6138	17.8034	17.8
0.205556	740	290.849	17.8486	27.1514	313.214	22.5772	22.0163	19.6206	17.8036	17.8
0.205833	741	290.849	17.8488	27.1512	313.212	22.5817	22.0212	19.6275	17.8039	17.8
0.206111	742	290.849	17.8489	27.1511	313.21	22.5862	22.026	19.6343	17.8041	17.8
0.206389	743	290.849	17.8491	27.1509	313.208	22.5907	22.0309	19.6412	17.8043	17.8
0.206667	744	290.849	17.8493	27.1507	313.206	22.5952	22.0357	19.648	17.8045	17.8
0.206944	745	290.849	17.8494	27.1506	313.204	22.5996	22.0406	19.6549	17.8048	17.8
0.207222	746	290.85	17.8496	27.1504	313.202	22.6041	22.0454	19.6617	17.8051	17.8
0.2075	747	290.85	17.8498	27.1502	313.2	22.6086	22.0502	19.6685	17.8053	17.8
0.207778	748	290.85	17.8499	27.1501	313.198	22.613	22.055	19.6752	17.8056	17.8
0.208056	749	290.85	17.8501	27.1499	313.196	22.6175	22.0598	19.682	17.8059	17.8
0.208333	750	290.85	17.8503	27.1497	313.194	22.6219	22.0646	19.6888	17.8063	17.8
0.208611	751	290.85	17.8505	27.1495	313.192	22.6264	22.0695	19.6955	17.8066	17.8
0.208889	752	290.851	17.8506	27.1494	313.19	22.6308	22.0742	19.7023	17.8069	17.8
0.209167	753	290.851	17.8508	27.1492	313.188	22.6353	22.079	19.709	17.8073	17.8
0.209444	754	290.851	17.851	27.149	313.186	22.6396	22.0838	19.7158	17.8077	17.8
0.209722	755	290.851	17.8512	27.1488	313.184	22.6441	22.0885	19.7224	17.808	17.8
0.21	756	290.851	17.8513	27.1487	313.182	22.6485	22.0933	19.7292	17.8085	17.8
0.210278	757	290.852	17.8515	27.1485	313.18	22.6529	22.0981	19.7358	17.8089	17.8
0.210556	758	290.852	17.8517	27.1483	313.178	22.6573	22.1028	19.7425	17.8094	17.8
0.210833	759	290.852	17.8519	27.1481	313.176	22.6617	22.1076	19.7492	17.8098	17.8
0.211111	760	290.852	17.8521	27.1479	313.174	22.6661	22.1123	19.7559	17.8103	17.8
0.211389	761	290.852	17.8523	27.1477	313.171	22.6705	22.117	19.7625	17.8108	17.8
0.211667	762	290.852	17.8524	27.1476	313.169	22.6749	22.1217	19.7691	17.8113	17.8
0.211944	763	290.853	17.8526	27.1474	313.168	22.6792	22.1265	19.7757	17.8119	17.8
0.212222	764	290.853	17.8528	27.1472	313.165	22.6836	22.1312	19.7824	17.8125	17.8
0.2125	765	290.853	17.853	27.147	313.163	22.688	22.1359	19.789	17.813	17.8
0.212778	766	290.853	17.8531	27.1469	313.161	22.6923	22.1406	19.7956	17.8136	17.8
0.213056	767	290.853	17.8533	27.1467	313.159	22.6967	22.1453	19.8022	17.8143	17.8
0.213333	768	290.854	17.8535	27.1465	313.157	22.701	22.15	19.8087	17.8149	17.8
0.213611	769	290.854	17.8537	27.1463	313.155	22.7054	22.1546	19.8153	17.8156	17.8
0.213889	770	290.854	17.8539	27.1461	313.153	22.7097	22.1593	19.8219	17.8163	17.8
0.214167	771	290.854	17.8541	27.1459	313.151	22.714	22.164	19.8284	17.817	17.8
0.214444	772	290.854	17.8542	27.1458	313.149	22.7184	22.1687	19.8349	17.8178	17.8
0.214722	773	290.854	17.8544	27.1456	313.146	22.7227	22.1733	19.8414	17.8186	17.8
0.215	774	290.855	17.8546	27.1454	313.144	22.727	22.1779	19.848	17.8194	17.8
0.215278	775	290.855	17.8548	27.1452	313.142	22.7313	22.1826	19.8545	17.8203	17.8
0.215556	776	290.855	17.855	27.145	313.14	22.7356	22.1872	19.8609	17.8211	17.8
0.215833	777	290.855	17.8552	27.1448	313.138	22.7399	22.1919	19.8675	17.822	17.8
0.216111	778	290.855	17.8553	27.1447	313.136	22.7442	22.1965	19.8739	17.8229	17.8
0.216389	779	290.856	17.8555	27.1445	313.134	22.7485	22.2011	19.8803	17.8239	17.8
0.216667	780	290.856	17.8557	27.1443	313.132	22.7528	22.2057	19.8868	17.8249	17.8
0.216944	781	290.856	17.8559	27.1441	313.13	22.757	22.2103	19.8932	17.8259	17.8
0.217222	782	290.856	17.8561	27.1439	313.127	22.7613	22.2149	19.8996	17.8269	17.8
0.2175	783	290.856	17.8563	27.1437	313.125	22.7656	22.2195	19.9061	17.828	17.8
0.217778	784	290.856	17.8564	27.1436	313.123	22.7698	22.2241	19.9125	17.8292	17.8
0.218056	785	290.857	17.8566	27.1434	313.121	22.7741	22.2287	19.9189	17.8303	17.8
0.218333	786	290.857	17.8568	27.1432	313.119	22.7783	22.2333	19.9253	17.8315	17.8
0.218611	787	290.857	17.857	27.143	313.116	22.7826	22.2378	19.9316	17.8327	17.8
0.218889	788	290.857	17.8572	27.1428	313.114	22.7868	22.2424	19.938	17.8339	17.8
0.219167	789	290.857	17.8574	27.1426	313.112	22.791	22.2469	19.9443	17.8352	17.8
0.219444	790	290.858	17.8576	27.1424	313.11	22.7953	22.2515	19.9507	17.8365	17.8
0.219722	791	290.858	17.8578	27.1422	313.108	22.7995	22.256	19.957	17.8379	17.8
0.22	792	290.858	17.8579	27.1421	313.106	22.8037	22.2606	19.9634	17.8393	17.8
0.220278	793	290.858	17.8582	27.1418	313.103	22.8079	22.2651	19.9697	17.8408	17.8
0.220556	794	290.858	17.8583	27.1417	313.101	22.8121	22.2696	19.976	17.8422	17.8
0.220833	795	290.859	17.8585	27.1415	313.099	22.8163	22.2741	19.9823	17.8438	17.8
0.221111	796	290.859	17.8587	27.1413	313.097	22.8205	22.2787	19.9886	17.8453	17.8
0.221389	797	290.859	17.8589	27.1411	313.095	22.8247	22.2832	19.9948	17.8469	17.8
0.221667	798	290.859	17.8591	27.1409	313.093	22.8289	22.2877	20.0011	17.8485	17.8
0.221944	799	290.859	17.8593	27.1407	313.09	22.8331	22.2922	20.0074	17.8502	17.8
0.222222	800	290.859	17.8595	27.1405	313.088	22.8373	22.2967	20.0136	17.8519	17.8
0.2225	801	290.86	17.8596	27.1404	313.086	22.8415	22.3012	20.0198	17.8537	17.8
0.222778	802	290.86	17.8599	27.1401	313.084	22.8456	22.3057	20.0261	17.8555	17.8
0.223056	803	290.86	17.86	27.14	313.082	22.8498	22.3101	20.0323	17.8573	17.8
0.223333	804	290.86	17.8602	27.1398	313.08	22.8539	22.3146	20.0385	17.8592	17.8
0.223611	805	290.86	17.8604	27.1396	313.077	22.858	22.3191	20.0447	17.8611	17.8
0.223889	806	290.861	17.8606	27.1394	313.075	22.8622	22.3235	20.0508	17.8631	17.8
0.224167	807	290.861	17.8608	27.1392	313.073	22.8663	22.3279	20.057	17.8651	17.8
0.224444	808	290.861	17.861	27.139	313.07	22.8705	22.3324	20.0632	17.8672	17.8
0.224722	809	290.861	17.8612	27.1388	313.068	22.8746	22.3368	20.0693	17.8693	17.8
0.225	810	290.861	17.8614	27.1386	313.066	22.8788	22.3412	20.0755	17.8714	17.8
0.225278	811	290.862	17.8616	27.1384	313.064	22.8829	22.3457	20.0816	17.8736	17.8
0.225556	812	290.862	17.8618	27.1382	313.062	22.887	22.3501	20.0877	17.8758	17.8
0.225833	813	290.862	17.862	27.138	313.059	22.8911	22.3546	20.0938	17.8781	17.8
0.226111	814	290.862	17.8622	27.1378	313.057	22.8952	22.359	20.0999	17.8805	17.8
0.226389	815	290.862	17.8624	27.1376	313.055	22.8993	22.3634	20.106	17.8828	17.8
0.226667	816	290.863	17.8626	27.1374	313.052	22.9034	22.3678	20.1121	17.8852	17.8
0.226944	817	290.863	17.8628	27.1372	313.05	22.9075	22.3722	20.1182	17.8877	17.8
0.227222	818	290.863	17.863	27.137	313.048	22.9116	22.3765	20.1242	17.8902	17.8
0.2275	819	290.863	17.8632	27.1368	313.046	22.9156	22.3809	20.1303	17.8928	17.8
0.227778	820	290.863	17.8634	27.1366	313.043	22.9197	22.3853	20.1364	17.8954	17.8
0.228056	821	290.864	17.8636	27.1364	313.041	22.9238	22.3897	20.1424	17.898	17.8
0.228333	822	290.864	17.8638	27.1362	313.039	22.9279	22.394	20.1484	17.9007	17.8
0.228611	823	290.864	17.864	27.136	313.037	22.9319	22.3984	20.1544	17.9034	17.8
0.228889	824	290.864	17.8642	27.1358	313.034	22.936	22.4027	20.1605	17.9062	17.8
0.229167	825	290.864	17.8643	27.1357	313.032	22.94	22.4071	20.1664	17.909	17.8
0.229444	826	290.865	17.8646	27.1354	313.03	22.9441	22.4114	20.1725	17.9119	17.8
0.229722	827	290.865	17.8647	27.1353	313.027	22.9482	22.4158	20.1784	17.9148	17.8
0.23	828	290.865	17.865	27.135	313.025	22.9522	22.4201	20.1844	17.9178	17.8
0.230278	829	290.865	17.8651	27.1349	313.023	22.9562	22.4244	20.1903	17.9208	17.8
0.230556	830	290.865	17.8654	27.1346	313.02	22.9602	22.4288	20.1963	17.9239	17.8
0.230833	831	290.866	17.8655	27.1345	313.018	22.9643	22.4331	20.2023	17.927	17.8
0.231111	832	290.866	17.8658	27.1342	313.016	22.9683	22.4374	20.2082	17.9302	17.8
0.231389	833	290.866	17.866	27.134	313.013	22.9723	22.4417	20.2141	17.9333	17.8
0.231667	834	290.866	17.8661	27.1339	313.011	22.9763	22.446	20.2201	17.9366	17.8
0.231944	835	290.866	17.8664	27.1336	313.009	22.9803	22.4503	20.226	17.9399	17.8
0.232222	836	290.867	17.8665	27.1335	313.007	22.9843	22.4546	20.2318	17.9433	17.8
0.2325	837	290.867	17.8668	27.1332	313.004	22.9883	22.4589	20.2377	17.9466	17.8
0.232778	838	290.867	17.867	27.133	313.002	22.9923	22.4631	20.2436	17.9501	17.8
0.233056	839	290.867	17.8672	27.1328	313	22.9963	22.4674	20.2495	17.9535	17.8
0.233333	840	290.867	17.8674	27.1326	312.997	23.0002	22.4717	20.2553	17.9571	17.8
0.233611	841	290.868	17.8676	27.1324	312.995	23.0042	22.476	20.2612	17.9606	17.8
0.233889	842	290.868	17.8678	27.1322	312.993	23.0082	22.4802	20.267	17.9642	17.8
0.234167	843	290.868	17.868	27.132	312.99	23.0122	22.4845	20.2729	17.9679	17.8
0.234444	844	290.868	17.8682	27.1318	312.988	23.0161	22.4887	20.2787	17.9716	17.8
0.234722	845	290.868	17.8684	27.1316	312.986	23.0201	22.493	20.2845	17.9753	17.8
0.235	846	290.869	17.8686	27.1314	312.983	23.024	22.4972	20.2903	17.9791	17.8
0.235278	847	290.869	17.8688	27.1312	312.981	23.028	22.5014	20.2961	17.9829	17.8
0.235556	848	290.869	17.869	27.131	312.978	23.0319	22.5057	20.3019	17.9868	17.8
0.235833	849	290.869	17.8692	27.1308	312.976	23.0358	22.5099	20.3076	17.9907	17.8
0.236111	850	290.869	17.8694	27.1306	312.974	23.0398	22.5141	20.3134	17.9947	17.8
0.236389	851	290.87	17.8696	27.1304	312.971	23.0437	22.5183	20.3192	17.9987	17.8
0.236667	852	290.87	17.8698	27.1302	312.969	23.0476	22.5225	20.3249	18.0027	17.8
0.236944	853	290.87	17.87	27.13	312.967	23.0515	22.5267	20.3307	18.0068	17.8
0.237222	854	290.87	17.8702	27.1298	312.964	23.0555	22.5309	20.3364	18.0109	17.8
0.2375	855	290.87	17.8705	27.1295	312.962	23.0594	22.5351	20.3421	18.015	17.8
0.237778	856	290.871	17.8707	27.1293	312.959	23.0633	22.5393	20.3478	18.0193	17.8
0.238056	857	290.871	17.8709	27.1291	312.957	23.0672	22.5435	20.3535	18.0235	17.8
0.238333	858	290.871	17.8711	27.1289	312.954	23.0711	22.5476	20.3593	18.0278	17.8
0.238611	859	290.871	17.8713	27.1287	312.952	23.075	22.5518	20.3649	18.0321	17.8
0.238889	860	290.871	17.8715	27.1285	312.95	23.0789	22.556	20.3706	18.0365	17.8
0.239167	861	290.872	17.8717	27.1283	312.947	23.0827	22.5601	20.3763	18.0409	17.8
0.239444	862	290.872	17.8719	27.1281	312.945	23.0866	22.5643	20.382	18.0453	17.8
0.239722	863	290.872	17.8721	27.1279	312.942	23.0905	22.5684	20.3876	18.0498	17.8
0.24	864	290.872	17.8723	27.1277	312.94	23.0944	22.5725	20.3932	18.0543	17.8
0.240278	865	290.873	17.8726	27.1274	312.937	23.0982	22.5767	20.3989	18.0588	17.8
0.240556	866	290.873	17.8728	27.1272	312.935	23.1021	22.5808	20.4045	18.0634	17.8
0.240833	867	290.873	17.873	27.127	312.933	23.106	22.585	20.4101	18.068	17.8
0.241111	868	290.873	17.8732	27.1268	312.93	23.1098	22.5891	20.4157	18.0727	17.8
0.241389	869	290.873	17.8734	27.1266	312.928	23.1136	22.5932	20.4214	18.0774	17.8
0.241667	870	290.874	17.8736	27.1264	312.925	23.1175	22.5973	20.4269	18.0821	17.8
0.241944	871	290.874	17.8738	27.1262	312.923	23.1214	22.6014	20.4325	18.0869	17.8
0.242222	872	290.874	17.874	27.126	312.92	23.1252	22.6055	20.4381	18.0917	17.8
0.2425	873	290.874	17.8742	27.1258	312.918	23.129	22.6096	20.4436	18.0965	17.8
0.242778	874	290.874	17.8745	27.1255	312.915	23.1328	22.6137	20.4492	18.1013	17.8
0.243056	875	290.875	17.8747	27.1253	312.913	23.1367	22.6178	20.4547	18.1062	17.8
0.243333	876	290.875	17.8749	27.1251	312.911	23.1405	22.6219	20.4603	18.1111	17.8
0.243611	877	290.875	17.8751	27.1249	312.908	23.1443	22.626	20.4659	18.1161	17.8
0.243889	878	290.875	17.8753	27.1247	312.906	23.1481	22.63	20.4713	18.1211	17.8
0.244167	879	290.876	17.8755	27.1245	312.903	23.1519	22.6341	20.4769	18.1261	17.8
0.244444	880	290.876	17.8757	27.1243	312.901	23.1557	22.6382	20.4824	18.1311	17.8
0.244722	881	290.876	17.8759	27.1241	312.898	23.1595	22.6422	20.4879	18.1362	17.8
0.245	882	290.876	17.8762	27.1238	312.896	23.1633	22.6462	20.4934	18.1413	17.8
0.245278	883	290.876	17.8764	27.1236	312.893	23.1671	22.6503	20.4988	18.1464	17.8
0.245556	884	290.877	17.8766	27.1234	312.89	23.1709	22.6544	20.5043	18.1516	17.8
0.245833	885	290.877	17.8768	27.1232	312.888	23.1746	22.6584	20.5098	18.1568	17.8
0.246111	886	290.877	17.877	27.123	312.886	23.1784	22.6624	20.5152	18.162	17.8
0.246389	887	290.877	17.8773	27.1227	312.883	23.1822	22.6665	20.5207	18.1672	17.8
0.246667	888	290.877	17.8775	27.1225	312.881	23.186	22.6705	20.5262	18.1725	17.8
0.246944	889	290.878	17.8777	27.1223	312.878	23.1897	22.6745	20.5316	18.1778	17.8
0.247222	890	290.878	17.8779	27.1221	312.876	23.1935	22.6785	20.537	18.1831	17.8
0.2475	891	290.878	17.8781	27.1219	312.873	23.1972	22.6825	20.5424	18.1884	17.8
0.247778	892	290.878	17.8784	27.1216	312.87	23.201	22.6866	20.5479	18.1938	17.8
0.248056	893	290.879	17.8786	27.1214	312.868	23.2047	22.6906	20.5532	18.1992	17.8
0.248333	894	290.879	17.8788	27.1212	312.865	23.2085	22.6945	20.5586	18.2046	17.8
0.248611	895	290.879	17.879	27.121	312.863	23.2122	22.6985	20.564	18.21	17.8
0.248889	896	290.879	17.8792	27.1208	312.861	23.2159	22.7025	20.5694	18.2155	17.8
0.249167	897	290.879	17.8794	27.1206	312.858	23.2196	22.7065	20.5748	18.221	17.8
0.249444	898	290.88	17.8797	27.1203	312.855	23.2234	22.7105	20.5801	18.2265	17.8
0.249722	899	290.88	17.8799	27.1201	312.853	23.2271	22.7145	20.5855	18.232	17.8
0.25	900	290.88	17.8801	27.1199	312.85	23.2308	22.7184	20.5908	18.2375	17.8
0.250278	901	290.88	17.8803	27.1197	312.848	23.2345	22.7224	20.5962	18.2431	17.8
0.250556	902	290.881	17.8806	27.1194	312.845	23.2382	22.7264	20.6015	18.2487	17.8
0.250833	903	290.881	17.8808	27.1192	312.843	23.2419	22.7303	20.6068	18.2543	17.8
0.251111	904	290.881	17.881	27.119	312.84	23.2456	22.7343	20.6121	18.26	17.8
0.251389	905	290.881	17.8812	27.1188	312.838	23.2493	22.7382	20.6174	18.2656	17.8
0.251667	906	290.881	17.8814	27.1186	312.835	23.253	22.7421	20.6227	18.2713	17.8
0.251944	907	290.882	17.8817	27.1183	312.832	23.2567	22.7461	20.628	18.277	17.8
0.252222	908	290.882	17.8819	27.1181	312.83	23.2604	22.75	20.6333	18.2827	17.8
0.2525	909	290.882	17.8821	27.1179	312.827	23.2641	22.7539	20.6386	18.2884	17.8
0.252778	910	290.882	17.8823	27.1177	312.825	23.2677	22.7579	20.6439	18.2942	17.8
0.253056	911	290.883	17.8825	27.1175	312.822	23.2714	22.7617	20.6491	18.2999	17.8
0.253333	912	290.883	17.8828	27.1172	312.82	23.2751	22.7657	20.6543	18.3056	17.8
0.253611	913	290.883	17.883	27.117	312.817	23.2787	22.7696	20.6596	18.3114	17.8
0.253889	914	290.883	17.8832	27.1168	312.814	23.2824	22.7735	20.6648	18.3172	17.8
0.254167	915	290.883	17.8834	27.1166	312.812	23.286	22.7774	20.67	18.3231	17.8
0.254444	916	290.884	17.8837	27.1163	312.809	23.2897	22.7813	20.6752	18.3289	17.8
0.254722	917	290.884	17.8839	27.1161	312.807	23.2933	22.7852	20.6805	18.3347	17.8
0.255	918	290.884	17.8841	27.1159	312.804	23.297	22.7891	20.6857	18.3406	17.8
0.255278	919	290.884	17.8843	27.1157	312.801	23.3006	22.7929	20.6909	18.3465	17.8
0.255556	920	290.885	17.8846	27.1154	312.799	23.3042	22.7968	20.6961	18.3523	17.8
0.255833	921	290.885	17.8848	27.1152	312.796	23.3079	22.8007	20.7013	18.3582	17.8
0.256111	922	290.885	17.885	27.115	312.794	23.3115	22.8045	20.7064	18.3641	17.8
0.256389	923	290.885	17.8853	27.1147	312.791	23.3151	22.8084	20.7116	18.3701	17.8
0.256667	924	290.885	17.8855	27.1145	312.788	23.3187	22.8123	20.7167	18.376	17.8
0.256944	925	290.886	17.8857	27.1143	312.786	23.3224	22.8161	20.7219	18.382	17.8
0.257222	926	290.886	17.8859	27.1141	312.783	23.326	22.82	20.7271	18.3879	17.8
0.2575	927	290.886	17.8861	27.1139	312.781	23.3296	22.8238	20.7322	18.3939	17.8
0.257778	928	290.886	17.8864	27.1136	312.778	23.3332	22.8277	20.7373	18.3999	17.8
0.258056	929	290.887	17.8866	27.1134	312.775	23.3367	22.8315	20.7424	18.4059	17.8
0.258333	930	290.887	17.8868	27.1132	312.773	23.3404	22.8354	20.7475	18.4118	17.8
0.258611	931	290.887	17.8871	27.1129	312.77	23.344	22.8391	20.7527	18.4179	17.8
0.258889	932	290.887	17.8873	27.1127	312.767	23.3475	22.843	20.7578	18.4239	17.8
0.259167	933	290.888	17.8875	27.1125	312.765	23.3511	22.8468	20.7628	18.4299	17.8
0.259444	934	290.888	17.8878	27.1122	312.762	23.3547	22.8506	20.7679	18.436	17.8
0.259722	935	290.888	17.888	27.112	312.76	23.3583	22.8544	20.773	18.442	17.8
0.26	936	290.888	17.8882	27.1118	312.757	23.3618	22.8582	20.7781	18.4481	17.8
0.260278	937	290.888	17.8885	27.1115	312.754	23.3654	22.862	20.7831	18.4542	17.8
0.260556	938	290.889	17.8887	27.1113	312.751	23.369	22.8658	20.7882	18.4602	17.8
0.260833	939	290.889	17.8889	27.1111	312.749	23.3725	22.8696	20.7932	18.4663	17.8
0.261111	940	290.889	17.8891	27.1109	312.746	23.3761	22.8734	20.7983	18.4724	17.8
0.261389	941	290.889	17.8894	27.1106	312.743	23.3796	22.8772	20.8033	18.4785	17.8
0.261667	942	290.89	17.8896	27.1104	312.741	23.3832	22.881	20.8084	18.4846	17.8
0.261944	943	290.89	17.8898	27.1102	312.738	23.3867	22.8847	20.8134	18.4907	17.8
0.262222	944	290.89	17.8901	27.1099	312.735	23.3902	22.8885	20.8184	18.4968	17.8
0.2625	945	290.89	17.8903	27.1097	312.733	23.3938	22.8923	20.8234	18.5029	17.8
0.262778	946	290.891	17.8905	27.1095	312.73	23.3973	22.896	20.8284	18.509	17.8
0.263056	947	290.891	17.8907	27.1093	312.727	23.4008	22.8998	20.8334	18.5151	17.8
0.263333	948	290.891	17.891	27.109	312.725	23.4044	22.9036	20.8384	18.5213	17.8
0.263611	949	290.891	17.8912	27.1088	312.722	23.4079	22.9073	20.8434	18.5274	17.8
0.263889	950	290.891	17.8914	27.1086	312.719	23.4114	22.911	20.8483	18.5335	17.8
0.264167	951	290.892	17.8917	27.1083	312.717	23.4149	22.9148	20.8533	18.5397	17.8
0.264444	952	290.892	17.8919	27.1081	312.714	23.4184	22.9185	20.8582	18.5459	17.8
0.264722	953	290.892	17.8922	27.1078	312.711	23.4219	22.9223	20.8632	18.552	17.8
0.265	954	290.892	17.8924	27.1076	312.708	23.4254	22.926	20.8681	18.5582	17.8
0.265278	955	290.893	17.8926	27.1074	312.706	23.4289	22.9297	20.873	18.5643	17.8
0.265556	956	290.893	17.8929	27.1071	312.703	23.4324	22.9334	20.878	18.5705	17.8
0.265833	957	290.893	17.8931	27.1069	312.7	23.4359	22.9372	20.8829	18.5767	17.8
0.266111	958	290.893	17.8933	27.1067	312.698	23.4394	22.9409	20.8878	18.5828	17.8
0.266389	959	290.894	17.8936	27.1064	312.695	23.4429	22.9446	20.8927	18.589	17.8
0.266667	960	290.894	17.8938	27.1062	312.692	23.4464	22.9483	20.8976	18.5952	17.8
0.266944	961	290.894	17.894	27.106	312.689	23.4499	22.9519	20.9025	18.6013	17.8
0.267222	962	290.894	17.8943	27.1057	312.687	23.4533	22.9557	20.9074	18.6075	17.8
0.2675	963	290.895	17.8945	27.1055	312.684	23.4568	22.9594	20.9123	18.6137	17.8
0.267778	964	290.895	17.8948	27.1052	312.681	23.4603	22.963	20.9172	18.6199	17.8
0.268056	965	290.895	17.895	27.105	312.679	23.4637	22.9667	20.922	18.6261	17.8
0.268333	966	290.895	17.8952	27.1048	312.676	23.4672	22.9704	20.9269	18.6323	17.8
0.268611	967	290.895	17.8955	27.1045	312.673	23.4706	22.9741	20.9317	18.6385	17.8
0.268889	968	290.896	17.8957	27.1043	312.67	23.4741	22.9778	20.9366	18.6447	17.8
0.269167	969	290.896	17.896	27.104	312.667	23.4775	22.9814	20.9414	18.6508	17.8
0.269444	970	290.896	17.8962	27.1038	312.665	23.481	22.9851	20.9462	18.657	17.8
0.269722	971	290.896	17.8964	27.1036	312.662	23.4844	22.9887	20.9511	18.6632	17.8
0.27	972	290.897	17.8967	27.1033	312.659	23.4879	22.9924	20.9559	18.6694	17.8
0.270278	973	290.897	17.8969	27.1031	312.656	23.4913	22.9961	20.9607	18.6756	17.8
0.270556	974	290.897	17.8972	27.1028	312.654	23.4947	22.9997	20.9655	18.6818	17.8
0.270833	975	290.897	17.8974	27.1026	312.651	23.4981	23.0033	20.9703	18.688	17.8
0.271111	976	290.898	17.8976	27.1024	312.648	23.5016	23.007	20.9751	18.6942	17.8
0.271389	977	290.898	17.8979	27.1021	312.645	23.505	23.0106	20.9799	18.7003	17.8
0.271667	978	290.898	17.8981	27.1019	312.643	23.5084	23.0142	20.9847	18.7065	17.8
0.271944	979	290.898	17.8983	27.1017	312.64	23.5118	23.0179	20.9895	18.7127	17.8
0.272222	980	290.899	17.8986	27.1014	312.637	23.5152	23.0215	20.9943	18.7189	17.8
0.2725	981	290.899	17.8988	27.1012	312.634	23.5186	23.0251	20.999	18.7251	17.8
0.272778	982	290.899	17.8991	27.1009	312.631	23.522	23.0287	21.0038	18.7313	17.8
0.273056	983	290.899	17.8993	27.1007	312.629	23.5254	23.0323	21.0085	18.7375	17.8
0.273333	984	290.9	17.8996	27.1004	312.626	23.5288	23.0359	21.0132	18.7437	17.8
0.273611	985	290.9	17.8998	27.1002	312.623	23.5322	23.0395	21.0179	18.7498	17.8
0.273889	986	290.9	17.9001	27.0999	312.62	23.5356	23.0431	21.0227	18.756	17.8
0.274167	987	290.9	17.9003	27.0997	312.617	23.5389	23.0467	21.0274	18.7622	17.8
0.274444	988	290.901	17.9005	27.0995	312.614	23.5423	23.0503	21.0322	18.7683	17.8
0.274722	989	290.901	17.9008	27.0992	312.612	23.5457	23.0539	21.0368	18.7745	17.8
0.275	990	290.901	17.901	27.099	312.609	23.5491	23.0575	21.0416	18.7807	17.8
0.275278	991	290.901	17.9012	27.0988	312.606	23.5525	23.0611	21.0463	18.7869	17.8
0.275556	992	290.901	17.9015	27.0985	312.604	23.5558	23.0646	21.0509	18.793	17.8
0.275833	993	290.902	17.9017	27.0983	312.601	23.5592	23.0682	21.0556	18.7991	17.8
0.276111	994	290.902	17.902	27.098	312.598	23.5625	23.0717	21.0603	18.8053	17.8
0.276389	995	290.902	17.9023	27.0977	312.595	23.5659	23.0753	21.065	18.8115	17.8
0.276667	996	290.902	17.9025	27.0975	312.592	23.5692	23.0789	21.0696	18.8176	17.8
0.276944	997	290.903	17.9027	27.0973	312.589	23.5726	23.0824	21.0743	18.8237	17.8
0.277222	998	290.903	17.903	27.097	312.586	23.5759	23.086	21.0789	18.8299	17.8
0.2775	999	290.903	17.9032	27.0968	312.583	23.5793	23.0896	21.0836	18.8361	17.8
0.277778	1000	290.903	17.9035	27.0965	312.581	23.5826	23.0931	21.0882	18.8422	17.8
0.278056	1001	290.904	17.9037	27.0963	312.578	23.5859	23.0966	21.0929	18.8483	17.8
0.278333	1002	290.904	17.904	27.096	312.575	23.5893	23.1002	21.0975	18.8545	17.8
0.278611	1003	290.904	17.9042	27.0958	312.572	23.5926	23.1037	21.1021	18.8605	17.8
0.278889	1004	290.904	17.9044	27.0956	312.569	23.5959	23.1072	21.1068	18.8667	17.8
0.279167	1005	290.905	17.9047	27.0953	312.567	23.5992	23.1107	21.1113	18.8728	17.8
0.279444	1006	290.905	17.9049	27.0951	312.564	23.6025	23.1143	21.116	18.8789	17.8
0.279722	1007	290.905	17.9052	27.0948	312.561	23.6059	23.1178	21.1205	18.885	17.8
0.28	1008	290.905	17.9055	27.0945	312.558	23.6092	23.1213	21.1252	18.8912	17.8
0.280278	1009	290.906	17.9057	27.0943	312.555	23.6125	23.1248	21.1297	18.8972	17.8
0.280556	1010	290.906	17.9059	27.0941	312.552	23.6158	23.1283	21.1343	18.9034	17.8
0.280833	1011	290.906	17.9062	27.0938	312.549	23.619	23.1318	21.1389	18.9094	17.8
0.281111	1012	290.906	17.9064	27.0936	312.547	23.6224	23.1353	21.1434	18.9156	17.8
0.281389	1013	290.907	17.9067	27.0933	312.544	23.6256	23.1388	21.148	18.9216	17.8
0.281667	1014	290.907	17.9069	27.0931	312.541	23.629	23.1423	21.1526	18.9277	17.8
0.281944	1015	290.907	17.9072	27.0928	312.538	23.6322	23.1458	21.1571	18.9338	17.8
0.282222	1016	290.907	17.9074	27.0926	312.535	23.6355	23.1493	21.1617	18.9399	17.8
0.2825	1017	290.908	17.9077	27.0923	312.532	23.6388	23.1528	21.1662	18.9459	17.8
0.282778	1018	290.908	17.9079	27.0921	312.529	23.6421	23.1562	21.1707	18.952	17.8
0.283056	1019	290.908	17.9082	27.0918	312.526	23.6454	23.1597	21.1752	18.958	17.8
0.283333	1020	290.908	17.9084	27.0916	312.523	23.6486	23.1632	21.1797	18.9641	17.8
0.283611	1021	290.909	17.9087	27.0913	312.52	23.6519	23.1666	21.1843	18.9701	17.8
0.283889	1022	290.909	17.9089	27.0911	312.518	23.6552	23.1701	21.1888	18.9762	17.8
0.284167	1023	290.909	17.9092	27.0908	312.515	23.6584	23.1735	21.1933	18.9822	17.8
0.284444	1024	290.909	17.9095	27.0905	312.512	23.6617	23.177	21.1978	18.9883	17.8
0.284722	1025	290.91	17.9097	27.0903	312.509	23.6649	23.1805	21.2022	18.9943	17.8
0.285	1026	290.91	17.9099	27.0901	312.506	23.6682	23.1839	21.2067	19.0003	17.8001
0.285278	1027	290.91	17.9102	27.0898	312.503	23.6714	23.1873	21.2112	19.0063	17.8001
0.285556	1028	290.91	17.9105	27.0895	312.5	23.6747	23.1908	21.2156	19.0123	17.8001
0.285833	1029	290.911	17.9107	27.0893	312.497	23.6779	23.1942	21.2201	19.0184	17.8001
0.286111	1030	290.911	17.9109	27.0891	312.494	23.6811	23.1977	21.2246	19.0244	17.8001
0.286389	1031	290.911	17.9112	27.0888	312.492	23.6844	23.2011	21.229	19.0303	17.8001
0.286667	1032	290.911	17.9115	27.0885	312.488	23.6876	23.2045	21.2335	19.0363	17.8001
0.286944	1033	290.912	17.9117	27.0883	312.486	23.6908	23.2079	21.2379	19.0423	17.8001
0.287222	1034	290.912	17.912	27.088	312.483	23.694	23.2113	21.2424	19.0483	17.8001
0.2875	1035	290.912	17.9122	27.0878	312.48	23.6973	23.2148	21.2468	19.0542	17.8001
0.287778	1036	290.912	17.9125	27.0875	312.477	23.7005	23.2182	21.2512	19.0602	17.8001
0.288056	1037	290.913	17.9127	27.0873	312.474	23.7037	23.2216	21.2556	19.0662	17.8002
0.288333	1038	290.913	17.913	27.087	312.471	23.7069	23.225	21.2601	19.0721	17.8002
0.288611	1039	290.913	17.9132	27.0868	312.468	23.7101	23.2284	21.2645	19.0781	17.8002
0.288889	1040	290.913	17.9135	27.0865	312.465	23.7133	23.2318	21.2689	19.084	17.8002
0.289167	1041	290.914	17.9138	27.0862	312.462	23.7165	23.2352	21.2733	19.0899	17.8002
0.289444	1042	290.914	17.914	27.086	312.459	23.7197	23.2386	21.2776	19.0959	17.8002
0.289722	1043	290.914	17.9143	27.0857	312.456	23.7229	23.2419	21.282	19.1018	17.8002
0.29	1044	290.915	17.9145	27.0855	312.453	23.7261	23.2453	21.2864	19.1077	17.8002
0.290278	1045	290.915	17.9148	27.0852	312.45	23.7293	23.2487	21.2908	19.1136	17.8003
0.290556	1046	290.915	17.915	27.085	312.447	23.7325	23.2521	21.2952	19.1195	17.8003
0.290833	1047	290.915	17.9153	27.0847	312.444	23.7357	23.2554	21.2995	19.1254	17.8003
0.291111	1048	290.916	17.9156	27.0844	312.441	23.7388	23.2588	21.3039	19.1313	17.8003
0.291389	1049	290.916	17.9158	27.0842	312.438	23.742	23.2622	21.3082	19.1371	17.8003
0.291667	1050	290.916	17.916	27.084	312.436	23.7452	23.2656	21.3126	19.143	17.8004
0.291944	1051	290.916	17.9163	27.0837	312.432	23.7483	23.2689	21.3169	19.1489	17.8004
0.292222	1052	290.917	17.9166	27.0834	312.43	23.7515	23.2722	21.3212	19.1548	17.8004
0.2925	1053	290.917	17.9168	27.0832	312.426	23.7547	23.2756	21.3255	19.1606	17.8004
0.292778	1054	290.917	17.9171	27.0829	312.424	23.7578	23.279	21.3299	19.1665	17.8005
0.293056	1055	290.917	17.9174	27.0826	312.42	23.761	23.2823	21.3342	19.1723	17.8005
0.293333	1056	290.918	17.9176	27.0824	312.418	23.7642	23.2856	21.3385	19.1782	17.8005
0.293611	1057	290.918	17.9179	27.0821	312.415	23.7673	23.289	21.3428	19.184	17.8006
0.293889	1058	290.918	17.9181	27.0819	312.412	23.7704	23.2923	21.3471	19.1898	17.8006
0.294167	1059	290.918	17.9184	27.0816	312.409	23.7736	23.2957	21.3514	19.1956	17.8006
0.294444	1060	290.919	17.9186	27.0814	312.406	23.7768	23.299	21.3557	19.2014	17.8007
0.294722	1061	290.919	17.9189	27.0811	312.403	23.7799	23.3023	21.36	19.2072	17.8007
0.295	1062	290.919	17.9192	27.0808	312.4	23.783	23.3056	21.3643	19.213	17.8008
0.295278	1063	290.919	17.9194	27.0806	312.397	23.7861	23.3089	21.3685	19.2188	17.8008
0.295556	1064	290.92	17.9197	27.0803	312.394	23.7893	23.3123	21.3728	19.2246	17.8009
0.295833	1065	290.92	17.92	27.08	312.391	23.7924	23.3155	21.3771	19.2304	17.801
0.296111	1066	290.92	17.9202	27.0798	312.388	23.7955	23.3188	21.3813	19.2361	17.801
0.296389	1067	290.92	17.9205	27.0795	312.385	23.7986	23.3222	21.3856	19.2419	17.8011
0.296667	1068	290.921	17.9207	27.0793	312.381	23.8017	23.3254	21.3898	19.2477	17.8011
0.296944	1069	290.921	17.921	27.079	312.379	23.8049	23.3287	21.3941	19.2534	17.8012
0.297222	1070	290.921	17.9213	27.0787	312.375	23.808	23.332	21.3983	19.2592	17.8013
0.2975	1071	290.922	17.9215	27.0785	312.373	23.8111	23.3353	21.4025	19.2649	17.8013
0.297778	1072	290.922	17.9218	27.0782	312.369	23.8142	23.3386	21.4068	19.2706	17.8014
0.298056	1073	290.922	17.922	27.078	312.367	23.8173	23.3419	21.411	19.2764	17.8015
0.298333	1074	290.922	17.9223	27.0777	312.363	23.8204	23.3452	21.4152	19.2821	17.8016
0.298611	1075	290.923	17.9226	27.0774	312.36	23.8235	23.3484	21.4194	19.2878	17.8017
0.298889	1076	290.923	17.9228	27.0772	312.357	23.8265	23.3517	21.4236	19.2935	17.8018
0.299167	1077	290.923	17.9231	27.0769	312.354	23.8297	23.355	21.4278	19.2992	17.8019
0.299444	1078	290.923	17.9234	27.0766	312.351	23.8328	23.3582	21.432	19.3048	17.802
0.299722	1079	290.924	17.9236	27.0764	312.348	23.8358	23.3615	21.4362	19.3105	17.8021
0.3	1080	290.924	17.9239	27.0761	312.345	23.8389	23.3648	21.4404	19.3162	17.8022
0.300278	1081	290.924	17.9241	27.0759	312.342	23.842	23.368	21.4446	19.3219	17.8023
0.300556	1082	290.924	17.9244	27.0756	312.339	23.8451	23.3713	21.4487	19.3275	17.8025
0.300833	1083	290.925	17.9247	27.0753	312.336	23.8481	23.3745	21.4529	19.3332	17.8026
0.301111	1084	290.925	17.9249	27.0751	312.333	23.8512	23.3777	21.457	19.3388	17.8027
0.301389	1085	290.925	17.9252	27.0748	312.33	23.8543	23.381	21.4612	19.3445	17.8029
0.301667	1086	290.925	17.9255	27.0745	312.327	23.8573	23.3843	21.4654	19.3501	17.803
0.301944	1087	290.926	17.9258	27.0742	312.324	23.8604	23.3875	21.4695	19.3557	17.8032
0.302222	1088	290.926	17.926	27.074	312.321	23.8635	23.3907	21.4736	19.3613	17.8033
0.3025	1089	290.926	17.9263	27.0737	312.318	23.8665	23.394	21.4778	19.3669	17.8035
0.302778	1090	290.927	17.9265	27.0735	312.315	23.8695	23.3972	21.482	19.3725	17.8037
0.303056	1091	290.927	17.9268	27.0732	312.312	23.8726	23.4004	21.4861	19.3781	17.8039
0.303333	1092	290.927	17.9271	27.0729	312.309	23.8756	23.4036	21.4902	19.3837	17.8041
0.303611	1093	290.927	17.9273	27.0727	312.305	23.8787	23.4068	21.4943	19.3893	17.8043
0.303889	1094	290.928	17.9276	27.0724	312.302	23.8817	23.41	21.4984	19.3949	17.8045
0.304167	1095	290.928	17.9279	27.0721	312.299	23.8848	23.4133	21.5025	19.4004	17.8047
0.304444	1096	290.928	17.9281	27.0719	312.296	23.8878	23.4165	21.5066	19.406	17.805
0.304722	1097	290.928	17.9284	27.0716	312.293	23.8908	23.4196	21.5107	19.4115	17.8052
0.305	1098	290.929	17.9287	27.0713	312.29	23.8939	23.4229	21.5148	19.4171	17.8055
0.305278	1099	290.929	17.9289	27.0711	312.287	23.8969	23.4261	21.5189	19.4226	17.8057
0.305556	1100	290.929	17.9292	27.0708	312.284	23.8999	23.4292	21.523	19.4282	17.806
0.305833	1101	290.929	17.9295	27.0705	312.281	23.9029	23.4324	21.5271	19.4337	17.8062
0.306111	1102	290.93	17.9297	27.0703	312.278	23.9059	23.4356	21.5311	19.4392	17.8065
0.306389	1103	290.93	17.93	27.07	312.274	23.9089	23.4388	21.5352	19.4447	17.8069
0.306667	1104	290.93	17.9303	27.0697	312.272	23.912	23.442	21.5392	19.4502	17.8072
0.306944	1105	290.931	17.9305	27.0695	312.268	23.915	23.4452	21.5433	19.4557	17.8075
0.307222	1106	290.931	17.9308	27.0692	312.265	23.918	23.4484	21.5474	19.4612	17.8079
0.3075	1107	290.931	17.9311	27.0689	312.262	23.921	23.4515	21.5514	19.4666	17.8082
0.307778	1108	290.931	17.9314	27.0686	312.259	23.924	23.4547	21.5555	19.4721	17.8086
0.308056	1109	290.932	17.9316	27.0684	312.256	23.927	23.4579	21.5595	19.4776	17.809
0.308333	1110	290.932	17.9319	27.0681	312.253	23.93	23.461	21.5635	19.4831	17.8094
0.308611	1111	290.932	17.9322	27.0678	312.25	23.933	23.4642	21.5676	19.4885	17.8098
0.308889	1112	290.932	17.9324	27.0676	312.247	23.9359	23.4673	21.5716	19.494	17.8102
0.309167	1113	290.933	17.9327	27.0673	312.243	23.9389	23.4705	21.5756	19.4994	17.8107
0.309444	1114	290.933	17.933	27.067	312.24	23.9419	23.4736	21.5796	19.5048	17.8111
0.309722	1115	290.933	17.9333	27.0667	312.237	23.9449	23.4768	21.5836	19.5102	17.8116
0.31	1116	290.934	17.9335	27.0665	312.234	23.9479	23.4799	21.5876	19.5156	17.812
0.310278	1117	290.934	17.9338	27.0662	312.231	23.9508	23.4831	21.5916	19.5211	17.8126
0.310556	1118	290.934	17.9341	27.0659	312.228	23.9538	23.4862	21.5956	19.5265	17.8131
0.310833	1119	290.934	17.9343	27.0657	312.225	23.9568	23.4893	21.5996	19.5318	17.8136
0.311111	1120	290.935	17.9346	27.0654	312.222	23.9597	23.4925	21.6036	19.5373	17.8142
0.311389	1121	290.935	17.9349	27.0651	312.218	23.9627	23.4956	21.6076	19.5426	17.8148
0.311667	1122	290.935	17.9352	27.0648	312.215	23.9657	23.4987	21.6116	19.548	17.8153
0.311944	1123	290.935	17.9354	27.0646	312.212	23.9686	23.5019	21.6155	19.5534	17.8159
0.312222	1124	290.936	17.9357	27.0643	312.209	23.9716	23.505	21.6195	19.5587	17.8166
0.3125	1125	290.936	17.936	27.064	312.206	23.9745	23.5081	21.6234	19.5641	17.8172
0.312778	1126	290.936	17.9362	27.0638	312.203	23.9775	23.5112	21.6274	19.5694	17.8179
0.313056	1127	290.937	17.9365	27.0635	312.199	23.9804	23.5143	21.6313	19.5747	17.8186
0.313333	1128	290.937	17.9368	27.0632	312.196	23.9834	23.5174	21.6353	19.5801	17.8193
0.313611	1129	290.937	17.9371	27.0629	312.193	23.9863	23.5205	21.6393	19.5854	17.8201
0.313889	1130	290.937	17.9373	27.0627	312.19	23.9892	23.5236	21.6432	19.5907	17.8208
0.314167	1131	290.938	17.9376	27.0624	312.187	23.9922	23.5267	21.6471	19.596	17.8216
0.314444	1132	290.938	17.9379	27.0621	312.184	23.9951	23.5298	21.651	19.6013	17.8224
0.314722	1133	290.938	17.9382	27.0618	312.18	23.998	23.5329	21.655	19.6066	17.8232
0.315	1134	290.938	17.9384	27.0616	312.177	24.001	23.536	21.6588	19.6119	17.824
0.315278	1135	290.939	17.9387	27.0613	312.174	24.0039	23.5391	21.6628	19.6172	17.8249
0.315556	1136	290.939	17.939	27.061	312.171	24.0068	23.5421	21.6667	19.6225	17.8258
0.315833	1137	290.939	17.9393	27.0607	312.168	24.0097	23.5452	21.6706	19.6277	17.8268
0.316111	1138	290.94	17.9395	27.0605	312.165	24.0126	23.5483	21.6744	19.633	17.8277
0.316389	1139	290.94	17.9398	27.0602	312.161	24.0155	23.5514	21.6784	19.6382	17.8286
0.316667	1140	290.94	17.9401	27.0599	312.158	24.0184	23.5544	21.6823	19.6435	17.8297
0.316944	1141	290.94	17.9404	27.0596	312.155	24.0214	23.5575	21.6861	19.6487	17.8306
0.317222	1142	290.941	17.9406	27.0594	312.152	24.0243	23.5606	21.69	19.6539	17.8317
0.3175	1143	290.941	17.9409	27.0591	312.149	24.0272	23.5637	21.6939	19.6592	17.8327
0.317778	1144	290.941	17.9412	27.0588	312.146	24.0301	23.5667	21.6978	19.6644	17.8338
0.318056	1145	290.941	17.9415	27.0585	312.142	24.033	23.5697	21.7017	19.6696	17.835
0.318333	1146	290.942	17.9417	27.0583	312.139	24.0359	23.5728	21.7055	19.6748	17.8361
0.318611	1147	290.942	17.942	27.058	312.136	24.0388	23.5759	21.7094	19.68	17.8373
0.318889	1148	290.942	17.9423	27.0577	312.133	24.0417	23.5789	21.7132	19.6852	17.8385
0.319167	1149	290.943	17.9426	27.0574	312.13	24.0446	23.582	21.7171	19.6904	17.8398
0.319444	1150	290.943	17.9429	27.0571	312.126	24.0474	23.585	21.7209	19.6956	17.841
0.319722	1151	290.943	17.9431	27.0569	312.123	24.0503	23.588	21.7248	19.7007	17.8423
0.32	1152	290.943	17.9434	27.0566	312.12	24.0532	23.5911	21.7286	19.7059	17.8436
0.320278	1153	290.944	17.9437	27.0563	312.117	24.0561	23.5941	21.7324	19.711	17.845
0.320556	1154	290.944	17.944	27.056	312.114	24.0589	23.5971	21.7363	19.7162	17.8464
0.320833	1155	290.944	17.9442	27.0558	312.11	24.0618	23.6002	21.7401	19.7213	17.8477
0.321111	1156	290.945	17.9445	27.0555	312.107	24.0647	23.6032	21.7439	19.7265	17.8492
0.321389	1157	290.945	17.9448	27.0552	312.104	24.0675	23.6062	21.7477	19.7316	17.8507
0.321667	1158	290.945	17.9451	27.0549	312.1	24.0704	23.6092	21.7515	19.7367	17.8522
0.321944	1159	290.945	17.9454	27.0546	312.097	24.0732	23.6122	21.7554	19.7418	17.8537
0.322222	1160	290.946	17.9456	27.0544	312.094	24.0761	23.6152	21.7592	19.7469	17.8553
0.3225	1161	290.946	17.9459	27.0541	312.091	24.079	23.6182	21.7629	19.752	17.8569
0.322778	1162	290.946	17.9462	27.0538	312.088	24.0818	23.6212	21.7667	19.7571	17.8585
0.323056	1163	290.946	17.9465	27.0535	312.085	24.0847	23.6243	21.7705	19.7622	17.8602
0.323333	1164	290.947	17.9468	27.0532	312.081	24.0875	23.6273	21.7743	19.7672	17.8619
0.323611	1165	290.947	17.9471	27.0529	312.078	24.0904	23.6303	21.7781	19.7723	17.8636
0.323889	1166	290.947	17.9473	27.0527	312.075	24.0932	23.6333	21.7818	19.7774	17.8654
0.324167	1167	290.948	17.9476	27.0524	312.072	24.096	23.6363	21.7856	19.7825	17.8672
0.324444	1168	290.948	17.9479	27.0521	312.068	24.0989	23.6393	21.7894	19.7875	17.869
0.324722	1169	290.948	17.9482	27.0518	312.065	24.1017	23.6422	21.7932	19.7925	17.8709
0.325	1170	290.948	17.9485	27.0515	312.062	24.1045	23.6452	21.7969	19.7976	17.8728
0.325278	1171	290.949	17.9487	27.0513	312.059	24.1074	23.6482	21.8007	19.8026	17.8747
0.325556	1172	290.949	17.949	27.051	312.055	24.1102	23.6512	21.8044	19.8076	17.8766
0.325833	1173	290.949	17.9493	27.0507	312.052	24.113	23.6541	21.8082	19.8127	17.8786
0.326111	1174	290.95	17.9496	27.0504	312.049	24.1158	23.6571	21.8119	19.8177	17.8807
0.326389	1175	290.95	17.9499	27.0501	312.046	24.1187	23.6601	21.8156	19.8227	17.8827
0.326667	1176	290.95	17.9501	27.0499	312.042	24.1215	23.6631	21.8194	19.8277	17.8848
0.326944	1177	290.95	17.9504	27.0496	312.039	24.1243	23.666	21.8232	19.8327	17.8869
0.327222	1178	290.951	17.9507	27.0493	312.036	24.1271	23.669	21.8268	19.8376	17.8891
0.3275	1179	290.951	17.951	27.049	312.033	24.1299	23.672	21.8306	19.8426	17.8913
0.327778	1180	290.951	17.9513	27.0487	312.029	24.1327	23.6749	21.8343	19.8476	17.8935
0.328056	1181	290.952	17.9516	27.0484	312.026	24.1355	23.6778	21.838	19.8525	17.8958
0.328333	1182	290.952	17.9518	27.0482	312.023	24.1383	23.6808	21.8417	19.8575	17.8981
0.328611	1183	290.952	17.9521	27.0479	312.02	24.1411	23.6837	21.8454	19.8625	17.9004
0.328889	1184	290.952	17.9524	27.0476	312.016	24.1439	23.6867	21.8491	19.8674	17.9028
0.329167	1185	290.953	17.9527	27.0473	312.013	24.1467	23.6896	21.8528	19.8723	17.9052
0.329444	1186	290.953	17.953	27.047	312.01	24.1495	23.6926	21.8565	19.8773	17.9076
0.329722	1187	290.953	17.9533	27.0467	312.006	24.1523	23.6955	21.8602	19.8822	17.91
0.33	1188	290.954	17.9536	27.0464	312.003	24.1551	23.6984	21.8639	19.8871	17.9126
0.330278	1189	290.954	17.9538	27.0462	312	24.1578	23.7014	21.8675	19.892	17.9151
0.330556	1190	290.954	17.9541	27.0459	311.996	24.1606	23.7043	21.8712	19.8969	17.9177
0.330833	1191	290.954	17.9544	27.0456	311.993	24.1634	23.7072	21.8749	19.9018	17.9203
0.331111	1192	290.955	17.9547	27.0453	311.99	24.1662	23.7101	21.8785	19.9067	17.9229
0.331389	1193	290.955	17.955	27.045	311.986	24.1689	23.713	21.8822	19.9116	17.9256
0.331667	1194	290.955	17.9553	27.0447	311.983	24.1717	23.716	21.8859	19.9164	17.9283
0.331944	1195	290.956	17.9555	27.0445	311.98	24.1745	23.7189	21.8895	19.9214	17.931
0.332222	1196	290.956	17.9558	27.0442	311.977	24.1772	23.7218	21.8932	19.9262	17.9338
0.3325	1197	290.956	17.9561	27.0439	311.973	24.18	23.7247	21.8968	19.9311	17.9366
0.332778	1198	290.956	17.9564	27.0436	311.97	24.1828	23.7276	21.9005	19.9359	17.9394
0.333056	1199	290.957	17.9567	27.0433	311.967	24.1855	23.7305	21.9041	19.9408	17.9423
0.333333	1200	290.957	17.957	27.043	311.964	24.1883	23.7334	21.9077	19.9456	17.9452
0.333611	1201	290.957	17.9573	27.0427	311.96	24.191	23.7363	21.9113	19.9504	17.9482
0.333889	1202	290.958	17.9576	27.0424	311.957	24.1938	23.7392	21.915	19.9553	17.9511
0.334167	1203	290.958	17.9578	27.0422	311.954	24.1965	23.7421	21.9186	19.9601	17.9541
0.334444	1204	290.958	17.9581	27.0419	311.95	24.1993	23.745	21.9222	19.9649	17.9572
0.334722	1205	290.958	17.9584	27.0416	311.947	24.2021	23.7479	21.9258	19.9697	17.9602
0.335	1206	290.959	17.9587	27.0413	311.943	24.2048	23.7508	21.9294	19.9745	17.9633
0.335278	1207	290.959	17.959	27.041	311.94	24.2075	23.7537	21.9331	19.9793	17.9664
0.335556	1208	290.959	17.9593	27.0407	311.937	24.2103	23.7565	21.9366	19.9841	17.9696
0.335833	1209	290.96	17.9596	27.0404	311.934	24.213	23.7594	21.9402	19.9888	17.9727
0.336111	1210	290.96	17.9599	27.0401	311.93	24.2157	23.7623	21.9438	19.9937	17.976
0.336389	1211	290.96	17.9601	27.0399	311.927	24.2184	23.7652	21.9474	19.9984	17.9792
0.336667	1212	290.96	17.9604	27.0396	311.924	24.2212	23.768	21.951	20.0031	17.9825
0.336944	1213	290.961	17.9607	27.0393	311.92	24.2239	23.7709	21.9546	20.0079	17.9858
0.337222	1214	290.961	17.961	27.039	311.917	24.2266	23.7738	21.9582	20.0127	17.9892
0.3375	1215	290.961	17.9613	27.0387	311.914	24.2293	23.7766	21.9618	20.0174	17.9925
0.337778	1216	290.962	17.9616	27.0384	311.91	24.2321	23.7795	21.9653	20.0222	17.9959
0.338056	1217	290.962	17.9619	27.0381	311.907	24.2348	23.7823	21.9689	20.0269	17.9994
0.338333	1218	290.962	17.9622	27.0378	311.904	24.2375	23.7852	21.9724	20.0316	18.0028
0.338611	1219	290.962	17.9625	27.0375	311.9	24.2402	23.788	21.976	20.0363	18.0063
0.338889	1220	290.963	17.9627	27.0373	311.897	24.2429	23.7909	21.9795	20.041	18.0098
0.339167	1221	290.963	17.963	27.037	311.893	24.2456	23.7937	21.9831	20.0457	18.0134
0.339444	1222	290.963	17.9633	27.0367	311.89	24.2484	23.7966	21.9866	20.0504	18.017
0.339722	1223	290.964	17.9636	27.0364	311.887	24.251	23.7994	21.9902	20.0551	18.0206
0.34	1224	290.964	17.9639	27.0361	311.884	24.2537	23.8022	21.9937	20.0598	18.0242
0.340278	1225	290.964	17.9642	27.0358	311.88	24.2564	23.8051	21.9973	20.0645	18.0279
0.340556	1226	290.965	17.9645	27.0355	311.877	24.2591	23.8079	22.0008	20.0692	18.0315
0.340833	1227	290.965	17.9648	27.0352	311.873	24.2618	23.8108	22.0043	20.0739	18.0352
0.341111	1228	290.965	17.9651	27.0349	311.87	24.2645	23.8136	22.0079	20.0785	18.039
0.341389	1229	290.965	17.9654	27.0346	311.867	24.2672	23.8164	22.0114	20.0832	18.0428
0.341667	1230	290.966	17.9657	27.0343	311.863	24.2698	23.8192	22.0149	20.0878	18.0465
0.341944	1231	290.966	17.9659	27.0341	311.86	24.2726	23.8221	22.0184	20.0925	18.0504
0.342222	1232	290.966	17.9662	27.0338	311.857	24.2752	23.8248	22.0219	20.0971	18.0542
0.3425	1233	290.967	17.9665	27.0335	311.853	24.2779	23.8277	22.0254	20.1017	18.058
0.342778	1234	290.967	17.9668	27.0332	311.85	24.2806	23.8305	22.0289	20.1064	18.0619
0.343056	1235	290.967	17.9671	27.0329	311.846	24.2832	23.8333	22.0324	20.111	18.0659
0.343333	1236	290.967	17.9674	27.0326	311.843	24.2859	23.8361	22.0359	20.1156	18.0698
0.343611	1237	290.968	17.9677	27.0323	311.84	24.2886	23.8389	22.0393	20.1202	18.0738
0.343889	1238	290.968	17.968	27.032	311.836	24.2913	23.8417	22.0429	20.1248	18.0777
0.344167	1239	290.968	17.9683	27.0317	311.833	24.2939	23.8445	22.0463	20.1294	18.0818
0.344444	1240	290.969	17.9686	27.0314	311.829	24.2966	23.8473	22.0498	20.134	18.0858
0.344722	1241	290.969	17.9689	27.0311	311.826	24.2992	23.8501	22.0533	20.1386	18.0898
0.345	1242	290.969	17.9692	27.0308	311.823	24.3019	23.8529	22.0567	20.1431	18.0939
0.345278	1243	290.969	17.9695	27.0305	311.819	24.3045	23.8557	22.0603	20.1477	18.098
0.345556	1244	290.97	17.9698	27.0302	311.816	24.3072	23.8585	22.0637	20.1523	18.1021
0.345833	1245	290.97	17.9701	27.0299	311.813	24.3098	23.8613	22.0671	20.1569	18.1063
0.346111	1246	290.97	17.9703	27.0297	311.809	24.3125	23.8641	22.0706	20.1614	18.1104
0.346389	1247	290.971	17.9706	27.0294	311.806	24.3151	23.8668	22.0741	20.166	18.1146
0.346667	1248	290.971	17.9709	27.0291	311.802	24.3178	23.8696	22.0775	20.1705	18.1188
0.346944	1249	290.971	17.9712	27.0288	311.799	24.3204	23.8724	22.0809	20.175	18.123
0.347222	1250	290.972	17.9715	27.0285	311.796	24.3231	23.8751	22.0844	20.1796	18.1273
0.3475	1251	290.972	17.9718	27.0282	311.792	24.3257	23.8779	22.0878	20.1841	18.1316
0.347778	1252	290.972	17.9721	27.0279	311.789	24.3283	23.8807	22.0912	20.1886	18.1358
0.348056	1253	290.972	17.9724	27.0276	311.785	24.3309	23.8835	22.0947	20.1931	18.1401
0.348333	1254	290.973	17.9727	27.0273	311.782	24.3336	23.8862	22.0981	20.1976	18.1445
0.348611	1255	290.973	17.973	27.027	311.778	24.3362	23.8889	22.1015	20.2021	18.1488
0.348889	1256	290.973	17.9733	27.0267	311.775	24.3388	23.8917	22.1049	20.2066	18.1532
0.349167	1257	290.974	17.9736	27.0264	311.772	24.3415	23.8945	22.1084	20.2111	18.1576
0.349444	1258	290.974	17.9739	27.0261	311.768	24.3441	23.8972	22.1118	20.2156	18.1619
0.349722	1259	290.974	17.9742	27.0258	311.765	24.3467	23.9	22.1152	20.2201	18.1663
0.35	1260	290.974	17.9745	27.0255	311.761	24.3493	23.9027	22.1186	20.2245	18.1707
0.350278	1261	290.975	17.9748	27.0252	311.758	24.3519	23.9055	22.122	20.229	18.1752
0.350556	1262	290.975	17.9751	27.0249	311.754	24.3546	23.9082	22.1254	20.2335	18.1797
0.350833	1263	290.975	17.9754	27.0246	311.751	24.3571	23.9109	22.1288	20.2379	18.1842
0.351111	1264	290.976	17.9757	27.0243	311.748	24.3598	23.9137	22.1322	20.2424	18.1887
0.351389	1265	290.976	17.976	27.024	311.744	24.3623	23.9164	22.1356	20.2468	18.1931
0.351667	1266	290.976	17.9763	27.0237	311.741	24.365	23.9192	22.1389	20.2513	18.1977
0.351944	1267	290.977	17.9766	27.0234	311.738	24.3675	23.9219	22.1423	20.2557	18.2022
0.352222	1268	290.977	17.9769	27.0231	311.734	24.3702	23.9246	22.1457	20.2601	18.2068
0.3525	1269	290.977	17.9772	27.0228	311.73	24.3727	23.9273	22.1491	20.2645	18.2113
0.352778	1270	290.977	17.9775	27.0225	311.727	24.3754	23.9301	22.1524	20.2689	18.2159
0.353056	1271	290.978	17.9778	27.0222	311.724	24.3779	23.9328	22.1558	20.2734	18.2206
0.353333	1272	290.978	17.9781	27.0219	311.72	24.3805	23.9355	22.1591	20.2778	18.2252
0.353611	1273	290.978	17.9784	27.0216	311.717	24.3831	23.9382	22.1625	20.2822	18.2297
0.353889	1274	290.979	17.9787	27.0213	311.713	24.3857	23.9409	22.1659	20.2866	18.2344
0.354167	1275	290.979	17.9789	27.0211	311.71	24.3883	23.9436	22.1692	20.291	18.239
0.354444	1276	290.979	17.9792	27.0208	311.707	24.3909	23.9464	22.1726	20.2953	18.2437
0.354722	1277	290.98	17.9796	27.0204	311.703	24.3934	23.949	22.1759	20.2997	18.2484
0.355	1278	290.98	17.9799	27.0201	311.699	24.396	23.9517	22.1793	20.3041	18.2531
0.355278	1279	290.98	17.9802	27.0198	311.696	24.3986	23.9544	22.1826	20.3084	18.2578
0.355556	1280	290.98	17.9805	27.0195	311.692	24.4012	23.9572	22.1859	20.3128	18.2625
0.355833	1281	290.981	17.9807	27.0193	311.689	24.4037	23.9598	22.1893	20.3171	18.2672
0.356111	1282	290.981	17.981	27.019	311.686	24.4063	23.9625	22.1926	20.3215	18.2719
0.356389	1283	290.981	17.9814	27.0186	311.682	24.4089	23.9652	22.1959	20.3258	18.2767
0.356667	1284	290.982	17.9817	27.0183	311.679	24.4114	23.9679	22.1992	20.3302	18.2814
0.356944	1285	290.982	17.982	27.018	311.675	24.414	23.9706	22.2025	20.3345	18.2862
0.357222	1286	290.982	17.9823	27.0177	311.672	24.4165	23.9733	22.2059	20.3388	18.291
0.3575	1287	290.983	17.9825	27.0175	311.669	24.4191	23.976	22.2092	20.3431	18.2958
0.357778	1288	290.983	17.9828	27.0172	311.665	24.4217	23.9787	22.2125	20.3475	18.3005
0.358056	1289	290.983	17.9832	27.0168	311.661	24.4242	23.9814	22.2158	20.3517	18.3054
0.358333	1290	290.983	17.9835	27.0165	311.658	24.4268	23.984	22.2191	20.3561	18.3102
0.358611	1291	290.984	17.9838	27.0162	311.654	24.4293	23.9867	22.2224	20.3604	18.315
0.358889	1292	290.984	17.9841	27.0159	311.651	24.4319	23.9893	22.2257	20.3647	18.3198
0.359167	1293	290.984	17.9844	27.0156	311.647	24.4344	23.992	22.229	20.369	18.3246
0.359444	1294	290.985	17.9847	27.0153	311.644	24.437	23.9947	22.2323	20.3732	18.3295
0.359722	1295	290.985	17.985	27.015	311.641	24.4395	23.9973	22.2355	20.3775	18.3344
0.36	1296	290.985	17.9853	27.0147	311.637	24.442	24	22.2388	20.3818	18.3392
0.360278	1297	290.986	17.9856	27.0144	311.634	24.4445	24.0027	22.2421	20.386	18.3441
0.360556	1298	290.986	17.9859	27.0141	311.63	24.4471	24.0053	22.2453	20.3903	18.349
0.360833	1299	290.986	17.9862	27.0138	311.627	24.4496	24.008	22.2486	20.3945	18.3539
0.361111	1300	290.986	17.9865	27.0135	311.623	24.4521	24.0106	22.2519	20.3988	18.3587
0.361389	1301	290.987	17.9868	27.0132	311.62	24.4547	24.0133	22.2551	20.403	18.3636
0.361667	1302	290.987	17.9871	27.0129	311.616	24.4572	24.0159	22.2584	20.4073	18.3685
0.361944	1303	290.987	17.9874	27.0126	311.613	24.4597	24.0186	22.2617	20.4115	18.3735
0.362222	1304	290.988	17.9877	27.0123	311.609	24.4622	24.0212	22.2649	20.4158	18.3784
0.3625	1305	290.988	17.988	27.012	311.606	24.4648	24.0239	22.2682	20.42	18.3833
0.362778	1306	290.988	17.9883	27.0117	311.602	24.4673	24.0265	22.2714	20.4242	18.3882
0.363056	1307	290.989	17.9886	27.0114	311.598	24.4698	24.0291	22.2746	20.4284	18.3932
0.363333	1308	290.989	17.9889	27.0111	311.595	24.4723	24.0318	22.2779	20.4326	18.3981
0.363611	1309	290.989	17.9892	27.0108	311.592	24.4748	24.0344	22.2811	20.4368	18.403
0.363889	1310	290.99	17.9895	27.0105	311.588	24.4774	24.037	22.2843	20.441	18.408
0.364167	1311	290.99	17.9898	27.0102	311.585	24.4798	24.0397	22.2876	20.4452	18.413
0.364444	1312	290.99	17.9901	27.0099	311.581	24.4823	24.0423	22.2908	20.4494	18.4179
0.364722	1313	290.99	17.9904	27.0096	311.578	24.4848	24.0449	22.294	20.4536	18.4229
0.365	1314	290.991	17.9907	27.0093	311.574	24.4873	24.0475	22.2972	20.4578	18.4279
0.365278	1315	290.991	17.991	27.009	311.571	24.4899	24.0501	22.3004	20.4619	18.4329
0.365556	1316	290.991	17.9913	27.0087	311.567	24.4923	24.0528	22.3037	20.4661	18.4378
0.365833	1317	290.992	17.9916	27.0084	311.564	24.4948	24.0554	22.3069	20.4703	18.4428
0.366111	1318	290.992	17.9919	27.0081	311.56	24.4973	24.058	22.3101	20.4744	18.4478
0.366389	1319	290.992	17.9922	27.0078	311.557	24.4998	24.0606	22.3133	20.4786	18.4528
0.366667	1320	290.993	17.9926	27.0074	311.553	24.5023	24.0632	22.3165	20.4827	18.4578
0.366944	1321	290.993	17.9929	27.0071	311.55	24.5048	24.0658	22.3197	20.4868	18.4627
0.367222	1322	290.993	17.9932	27.0068	311.546	24.5073	24.0684	22.3229	20.491	18.4678
0.3675	1323	290.993	17.9935	27.0065	311.542	24.5097	24.071	22.326	20.4951	18.4728
0.367778	1324	290.994	17.9938	27.0062	311.539	24.5122	24.0736	22.3293	20.4992	18.4778
0.368056	1325	290.994	17.9941	27.0059	311.535	24.5147	24.0762	22.3325	20.5034	18.4828
0.368333	1326	290.994	17.9944	27.0056	311.532	24.5172	24.0788	22.3356	20.5075	18.4878
0.368611	1327	290.995	17.9947	27.0053	311.528	24.5197	24.0814	22.3388	20.5116	18.4928
0.368889	1328	290.995	17.995	27.005	311.525	24.5221	24.084	22.342	20.5157	18.4979
0.369167	1329	290.995	17.9953	27.0047	311.521	24.5246	24.0866	22.3451	20.5198	18.5028
0.369444	1330	290.996	17.9956	27.0044	311.517	24.527	24.0891	22.3483	20.5239	18.5079
0.369722	1331	290.996	17.9959	27.0041	311.514	24.5295	24.0918	22.3515	20.528	18.5129
0.37	1332	290.996	17.9962	27.0038	311.51	24.532	24.0943	22.3546	20.5321	18.5179
0.370278	1333	290.997	17.9966	27.0034	311.507	24.5345	24.0969	22.3578	20.5362	18.523
0.370556	1334	290.997	17.9969	27.0031	311.503	24.5369	24.0995	22.361	20.5403	18.528
0.370833	1335	290.997	17.9972	27.0028	311.5	24.5394	24.1021	22.3641	20.5443	18.533
0.371111	1336	290.997	17.9975	27.0025	311.496	24.5418	24.1046	22.3672	20.5484	18.538
0.371389	1337	290.998	17.9978	27.0022	311.493	24.5443	24.1072	22.3704	20.5525	18.5431
0.371667	1338	290.998	17.9981	27.0019	311.489	24.5468	24.1097	22.3735	20.5565	18.5481
0.371944	1339	290.998	17.9984	27.0016	311.486	24.5492	24.1123	22.3766	20.5605	18.5531
0.372222	1340	290.999	17.9987	27.0013	311.482	24.5516	24.1149	22.3798	20.5646	18.5582
0.3725	1341	290.999	17.999	27.001	311.478	24.5541	24.1175	22.3829	20.5687	18.5632
0.372778	1342	290.999	17.9993	27.0007	311.475	24.5565	24.12	22.3861	20.5727	18.5683
0.373056	1343	291	17.9996	27.0004	311.471	24.559	24.1225	22.3892	20.5767	18.5733
0.373333	1344	291	17.9999	27.0001	311.468	24.5614	24.1251	22.3923	20.5807	18.5783
0.373611	1345	291	18.0002	26.9998	311.464	24.5638	24.1277	22.3954	20.5847	18.5833
0.373889	1346	291.001	18.0005	26.9995	311.461	24.5663	24.1302	22.3986	20.5888	18.5884
0.374167	1347	291.001	18.0009	26.9991	311.457	24.5687	24.1328	22.4017	20.5928	18.5934
0.374444	1348	291.001	18.0012	26.9988	311.453	24.5711	24.1353	22.4048	20.5968	18.5985
0.374722	1349	291.001	18.0015	26.9985	311.45	24.5736	24.1378	22.4079	20.6008	18.6035
0.375	1350	291.002	18.0018	26.9982	311.446	24.576	24.1404	22.411	20.6048	18.6085
0.375278	1351	291.002	18.0021	26.9979	311.443	24.5784	24.1429	22.4141	20.6088	18.6136
0.375556	1352	291.002	18.0024	26.9976	311.439	24.5808	24.1455	22.4172	20.6128	18.6186
0.375833	1353	291.003	18.0027	26.9973	311.436	24.5833	24.148	22.4203	20.6168	18.6236
0.376111	1354	291.003	18.0031	26.9969	311.432	24.5857	24.1506	22.4234	20.6208	18.6287
0.376389	1355	291.003	18.0034	26.9966	311.428	24.5881	24.1531	22.4265	20.6247	18.6337
0.376667	1356	291.004	18.0037	26.9963	311.425	24.5905	24.1556	22.4296	20.6287	18.6387
0.376944	1357	291.004	18.004	26.996	311.421	24.5929	24.1582	22.4326	20.6327	18.6438
0.377222	1358	291.004	18.0043	26.9957	311.418	24.5953	24.1607	22.4357	20.6367	18.6488
0.3775	1359	291.005	18.0046	26.9954	311.414	24.5977	24.1632	22.4388	20.6406	18.6539
0.377778	1360	291.005	18.0049	26.9951	311.41	24.6002	24.1657	22.4419	20.6445	18.6588
0.378056	1361	291.005	18.0052	26.9948	311.407	24.6026	24.1682	22.445	20.6485	18.6639
0.378333	1362	291.006	18.0055	26.9945	311.403	24.605	24.1707	22.448	20.6524	18.6689
0.378611	1363	291.006	18.0058	26.9942	311.4	24.6074	24.1733	22.451	20.6564	18.674
0.378889	1364	291.006	18.0061	26.9939	311.396	24.6097	24.1758	22.4541	20.6603	18.679
0.379167	1365	291.006	18.0065	26.9935	311.393	24.6122	24.1783	22.4572	20.6642	18.684
0.379444	1366	291.007	18.0068	26.9932	311.389	24.6146	24.1808	22.4602	20.6682	18.689
0.379722	1367	291.007	18.0071	26.9929	311.385	24.617	24.1833	22.4633	20.6721	18.694
0.38	1368	291.007	18.0074	26.9926	311.382	24.6194	24.1858	22.4663	20.676	18.699
0.380278	1369	291.008	18.0077	26.9923	311.378	24.6218	24.1883	22.4694	20.6799	18.7041
0.380556	1370	291.008	18.008	26.992	311.375	24.6241	24.1908	22.4724	20.6838	18.709
0.380833	1371	291.008	18.0083	26.9917	311.371	24.6265	24.1933	22.4755	20.6877	18.7141
0.381111	1372	291.009	18.0086	26.9914	311.368	24.6289	24.1958	22.4785	20.6916	18.7191
0.381389	1373	291.009	18.009	26.991	311.364	24.6313	24.1983	22.4816	20.6955	18.7241
0.381667	1374	291.009	18.0093	26.9907	311.36	24.6337	24.2008	22.4846	20.6994	18.7291
0.381944	1375	291.01	18.0096	26.9904	311.357	24.636	24.2033	22.4876	20.7032	18.7341
0.382222	1376	291.01	18.0099	26.9901	311.353	24.6385	24.2057	22.4906	20.7071	18.7391
0.3825	1377	291.01	18.0102	26.9898	311.349	24.6408	24.2083	22.4937	20.711	18.7441
0.382778	1378	291.011	18.0105	26.9895	311.346	24.6432	24.2107	22.4967	20.7149	18.7491
0.383056	1379	291.011	18.0108	26.9892	311.342	24.6455	24.2132	22.4997	20.7187	18.754
0.383333	1380	291.011	18.0111	26.9889	311.339	24.6479	24.2157	22.5027	20.7226	18.759
0.383611	1381	291.011	18.0115	26.9885	311.335	24.6503	24.2182	22.5057	20.7264	18.764
0.383889	1382	291.012	18.0118	26.9882	311.331	24.6527	24.2207	22.5088	20.7303	18.769
0.384167	1383	291.012	18.0121	26.9879	311.328	24.655	24.2231	22.5117	20.7341	18.774
0.384444	1384	291.012	18.0124	26.9876	311.324	24.6574	24.2256	22.5148	20.738	18.779
0.384722	1385	291.013	18.0127	26.9873	311.32	24.6598	24.2281	22.5178	20.7418	18.7839
0.385	1386	291.013	18.013	26.987	311.317	24.6621	24.2305	22.5208	20.7457	18.7889
0.385278	1387	291.013	18.0134	26.9866	311.313	24.6645	24.233	22.5237	20.7495	18.7939
0.385556	1388	291.014	18.0137	26.9863	311.309	24.6668	24.2354	22.5268	20.7533	18.7988
0.385833	1389	291.014	18.014	26.986	311.306	24.6692	24.2379	22.5297	20.7571	18.8038
0.386111	1390	291.014	18.0143	26.9857	311.302	24.6715	24.2404	22.5327	20.7609	18.8088
0.386389	1391	291.015	18.0146	26.9854	311.299	24.6739	24.2429	22.5357	20.7647	18.8137
0.386667	1392	291.015	18.0149	26.9851	311.295	24.6762	24.2453	22.5387	20.7685	18.8186
0.386944	1393	291.015	18.0153	26.9847	311.291	24.6786	24.2477	22.5417	20.7723	18.8236
0.387222	1394	291.016	18.0156	26.9844	311.288	24.6809	24.2502	22.5446	20.7761	18.8286
0.3875	1395	291.016	18.0159	26.9841	311.284	24.6832	24.2527	22.5476	20.7799	18.8335
0.387778	1396	291.016	18.0162	26.9838	311.28	24.6856	24.2551	22.5506	20.7837	18.8384
0.388056	1397	291.017	18.0165	26.9835	311.277	24.688	24.2576	22.5535	20.7875	18.8434
0.388333	1398	291.017	18.0168	26.9832	311.273	24.6903	24.26	22.5565	20.7913	18.8483
0.388611	1399	291.017	18.0172	26.9828	311.269	24.6926	24.2625	22.5595	20.7951	18.8532
0.388889	1400	291.017	18.0175	26.9825	311.266	24.6949	24.2649	22.5624	20.7989	18.8581
0.389167	1401	291.018	18.0178	26.9822	311.262	24.6973	24.2673	22.5654	20.8026	18.863
0.389444	1402	291.018	18.0181	26.9819	311.258	24.6996	24.2697	22.5684	20.8064	18.868
0.389722	1403	291.018	18.0184	26.9816	311.255	24.7019	24.2722	22.5713	20.8101	18.8729
0.39	1404	291.019	18.0187	26.9813	311.251	24.7043	24.2746	22.5742	20.8139	18.8778
0.390278	1405	291.019	18.019	26.981	311.247	24.7066	24.2771	22.5772	20.8176	18.8827
0.390556	1406	291.019	18.0193	26.9807	311.244	24.7089	24.2795	22.5801	20.8214	18.8876
0.390833	1407	291.02	18.0197	26.9803	311.24	24.7112	24.2819	22.5831	20.8251	18.8925
0.391111	1408	291.02	18.02	26.98	311.237	24.7135	24.2843	22.586	20.8288	18.8974
0.391389	1409	291.02	18.0203	26.9797	311.233	24.7159	24.2867	22.589	20.8326	18.9023
0.391667	1410	291.021	18.0206	26.9794	311.229	24.7182	24.2892	22.5919	20.8363	18.9071
0.391944	1411	291.021	18.0209	26.9791	311.226	24.7205	24.2916	22.5948	20.84	18.912
0.392222	1412	291.021	18.0213	26.9787	311.222	24.7228	24.294	22.5977	20.8437	18.9169
0.3925	1413	291.022	18.0216	26.9784	311.218	24.7251	24.2964	22.6007	20.8475	18.9218
0.392778	1414	291.022	18.0219	26.9781	311.214	24.7274	24.2988	22.6036	20.8512	18.9266
0.393056	1415	291.022	18.0222	26.9778	311.211	24.7297	24.3012	22.6065	20.8549	18.9315
0.393333	1416	291.023	18.0225	26.9775	311.207	24.732	24.3036	22.6094	20.8586	18.9364
0.393611	1417	291.023	18.0229	26.9771	311.203	24.7343	24.306	22.6123	20.8622	18.9412
0.393889	1418	291.023	18.0232	26.9768	311.2	24.7366	24.3084	22.6152	20.866	18.9461
0.394167	1419	291.023	18.0235	26.9765	311.196	24.739	24.3109	22.6182	20.8696	18.9509
0.394444	1420	291.024	18.0238	26.9762	311.193	24.7412	24.3133	22.6211	20.8733	18.9557
0.394722	1421	291.024	18.0241	26.9759	311.189	24.7435	24.3156	22.624	20.877	18.9606
0.395	1422	291.024	18.0244	26.9756	311.185	24.7458	24.3181	22.6269	20.8807	18.9654
0.395278	1423	291.025	18.0248	26.9752	311.181	24.7481	24.3205	22.6297	20.8843	18.9702
0.395556	1424	291.025	18.0251	26.9749	311.178	24.7504	24.3228	22.6327	20.888	18.9751
0.395833	1425	291.025	18.0254	26.9746	311.174	24.7527	24.3252	22.6356	20.8917	18.9799
0.396111	1426	291.026	18.0257	26.9743	311.17	24.755	24.3276	22.6384	20.8954	18.9847
0.396389	1427	291.026	18.026	26.974	311.167	24.7573	24.33	22.6413	20.899	18.9896
0.396667	1428	291.026	18.0264	26.9736	311.163	24.7596	24.3324	22.6442	20.9026	18.9944
0.396944	1429	291.027	18.0267	26.9733	311.159	24.7618	24.3348	22.6471	20.9063	18.9992
0.397222	1430	291.027	18.027	26.973	311.156	24.7641	24.3372	22.65	20.91	19.0039
0.3975	1431	291.027	18.0273	26.9727	311.152	24.7664	24.3395	22.6528	20.9136	19.0087
0.397778	1432	291.028	18.0276	26.9724	311.148	24.7687	24.3419	22.6557	20.9172	19.0135
0.398056	1433	291.028	18.028	26.972	311.145	24.7709	24.3443	22.6585	20.9209	19.0183
0.398333	1434	291.028	18.0283	26.9717	311.141	24.7732	24.3466	22.6614	20.9245	19.0231
0.398611	1435	291.029	18.0286	26.9714	311.137	24.7755	24.349	22.6643	20.9281	19.0279
0.398889	1436	291.029	18.0289	26.9711	311.133	24.7777	24.3514	22.6671	20.9317	19.0327
0.399167	1437	291.029	18.0292	26.9708	311.13	24.78	24.3538	22.67	20.9353	19.0374
0.399444	1438	291.03	18.0296	26.9704	311.126	24.7823	24.3561	22.6729	20.9389	19.0422
0.399722	1439	291.03	18.0299	26.9701	311.122	24.7846	24.3585	22.6757	20.9426	19.0469
0.4	1440	291.03	18.0302	26.9698	311.119	24.7868	24.3609	22.6785	20.9461	19.0517
0.400278	1441	291.031	18.0305	26.9695	311.115	24.7891	24.3632	22.6814	20.9498	19.0565
0.400556	1442	291.031	18.0309	26.9691	311.111	24.7914	24.3656	22.6842	20.9533	19.0612
0.400833	1443	291.031	18.0312	26.9688	311.107	24.7936	24.368	22.6871	20.9569	19.0659
0.401111	1444	291.031	18.0315	26.9685	311.104	24.7959	24.3703	22.6899	20.9605	19.0706
0.401389	1445	291.032	18.0318	26.9682	311.1	24.7981	24.3727	22.6927	20.9641	19.0753
0.401667	1446	291.032	18.0321	26.9679	311.096	24.8004	24.375	22.6956	20.9677	19.0801
0.401944	1447	291.032	18.0325	26.9675	311.093	24.8026	24.3773	22.6984	20.9713	19.0848
0.402222	1448	291.033	18.0328	26.9672	311.089	24.8049	24.3797	22.7013	20.9748	19.0895
0.4025	1449	291.033	18.0331	26.9669	311.085	24.8071	24.382	22.7041	20.9784	19.0942
0.402778	1450	291.033	18.0334	26.9666	311.082	24.8094	24.3844	22.7069	20.982	19.0989
0.403056	1451	291.034	18.0338	26.9662	311.078	24.8116	24.3867	22.7097	20.9855	19.1037
0.403333	1452	291.034	18.0341	26.9659	311.074	24.8138	24.3891	22.7126	20.989	19.1083
0.403611	1453	291.034	18.0344	26.9656	311.07	24.8161	24.3914	22.7153	20.9926	19.113
0.403889	1454	291.035	18.0347	26.9653	311.067	24.8183	24.3938	22.7182	20.9962	19.1177
0.404167	1455	291.035	18.035	26.965	311.063	24.8206	24.3961	22.721	20.9997	19.1224
0.404444	1456	291.035	18.0354	26.9646	311.059	24.8228	24.3984	22.7238	21.0032	19.1271
0.404722	1457	291.036	18.0357	26.9643	311.056	24.825	24.4008	22.7266	21.0068	19.1317
0.405	1458	291.036	18.036	26.964	311.052	24.8272	24.4031	22.7294	21.0103	19.1364
0.405278	1459	291.036	18.0363	26.9637	311.048	24.8295	24.4054	22.7322	21.0139	19.1411
0.405556	1460	291.037	18.0367	26.9633	311.044	24.8317	24.4077	22.735	21.0174	19.1457
0.405833	1461	291.037	18.037	26.963	311.04	24.834	24.41	22.7378	21.0209	19.1504
0.406111	1462	291.037	18.0373	26.9627	311.037	24.8362	24.4124	22.7406	21.0244	19.155
0.406389	1463	291.038	18.0376	26.9624	311.033	24.8384	24.4147	22.7434	21.0279	19.1596
0.406667	1464	291.038	18.038	26.962	311.029	24.8406	24.417	22.7461	21.0315	19.1643
0.406944	1465	291.038	18.0383	26.9617	311.026	24.8428	24.4193	22.7489	21.0349	19.1689
0.407222	1466	291.039	18.0386	26.9614	311.022	24.8451	24.4217	22.7517	21.0384	19.1735
0.4075	1467	291.039	18.0389	26.9611	311.018	24.8473	24.424	22.7545	21.0419	19.1782
0.407778	1468	291.039	18.0392	26.9608	311.014	24.8495	24.4263	22.7573	21.0454	19.1828
0.408056	1469	291.04	18.0396	26.9604	311.011	24.8517	24.4286	22.7601	21.0489	19.1874
0.408333	1470	291.04	18.0399	26.9601	311.007	24.8539	24.4309	22.7628	21.0524	19.192
0.408611	1471	291.04	18.0402	26.9598	311.003	24.8561	24.4332	22.7656	21.0559	19.1966
0.408889	1472	291.041	18.0406	26.9594	310.999	24.8583	24.4355	22.7683	21.0594	19.2012
0.409167	1473	291.041	18.0409	26.9591	310.996	24.8605	24.4378	22.7711	21.0628	19.2058
0.409444	1474	291.041	18.0412	26.9588	310.992	24.8627	24.4401	22.7739	21.0663	19.2104
0.409722	1475	291.042	18.0415	26.9585	310.988	24.865	24.4424	22.7767	21.0698	19.2149
0.41	1476	291.042	18.0418	26.9582	310.984	24.8671	24.4447	22.7794	21.0733	19.2195
0.410278	1477	291.042	18.0422	26.9578	310.981	24.8694	24.447	22.7821	21.0767	19.2241
0.410556	1478	291.043	18.0425	26.9575	310.977	24.8716	24.4493	22.7849	21.0802	19.2286
0.410833	1479	291.043	18.0428	26.9572	310.973	24.8737	24.4516	22.7877	21.0836	19.2332
0.411111	1480	291.043	18.0432	26.9568	310.969	24.8759	24.4539	22.7904	21.0871	19.2378
0.411389	1481	291.043	18.0435	26.9565	310.965	24.8781	24.4562	22.7932	21.0905	19.2423
0.411667	1482	291.044	18.0438	26.9562	310.962	24.8803	24.4584	22.7959	21.0939	19.2469
0.411944	1483	291.044	18.0441	26.9559	310.958	24.8825	24.4607	22.7986	21.0974	19.2514
0.412222	1484	291.044	18.0445	26.9555	310.954	24.8847	24.463	22.8014	21.1008	19.2559
0.4125	1485	291.045	18.0448	26.9552	310.951	24.8869	24.4653	22.8041	21.1042	19.2605
0.412778	1486	291.045	18.0451	26.9549	310.947	24.8891	24.4676	22.8069	21.1077	19.265
0.413056	1487	291.045	18.0454	26.9546	310.943	24.8913	24.4698	22.8096	21.1111	19.2695
0.413333	1488	291.046	18.0457	26.9543	310.939	24.8934	24.4721	22.8123	21.1145	19.274
0.413611	1489	291.046	18.0461	26.9539	310.936	24.8956	24.4744	22.8151	21.1179	19.2785
0.413889	1490	291.046	18.0464	26.9536	310.932	24.8978	24.4767	22.8178	21.1213	19.283
0.414167	1491	291.047	18.0468	26.9532	310.928	24.9	24.479	22.8205	21.1248	19.2875
0.414444	1492	291.047	18.0471	26.9529	310.924	24.9021	24.4812	22.8232	21.1281	19.292
0.414722	1493	291.047	18.0474	26.9526	310.92	24.9043	24.4835	22.8259	21.1316	19.2965
0.415	1494	291.048	18.0477	26.9523	310.917	24.9065	24.4857	22.8286	21.1349	19.301
0.415278	1495	291.048	18.048	26.952	310.913	24.9087	24.488	22.8314	21.1383	19.3055
0.415556	1496	291.048	18.0484	26.9516	310.909	24.9109	24.4903	22.834	21.1417	19.31
0.415833	1497	291.049	18.0487	26.9513	310.905	24.913	24.4925	22.8368	21.1451	19.3144
0.416111	1498	291.049	18.049	26.951	310.901	24.9152	24.4948	22.8395	21.1485	19.3189
0.416389	1499	291.049	18.0493	26.9507	310.898	24.9173	24.497	22.8422	21.1519	19.3233
0.416667	1500	291.05	18.0497	26.9503	310.894	24.9195	24.4993	22.8449	21.1553	19.3278
0.416944	1501	291.05	18.05	26.95	310.89	24.9217	24.5015	22.8475	21.1586	19.3322
0.417222	1502	291.05	18.0504	26.9496	310.886	24.9238	24.5038	22.8503	21.162	19.3367
0.4175	1503	291.051	18.0507	26.9493	310.883	24.926	24.5061	22.8529	21.1654	19.3411
0.417778	1504	291.051	18.051	26.949	310.879	24.9282	24.5083	22.8556	21.1687	19.3456
0.418056	1505	291.051	18.0513	26.9487	310.875	24.9303	24.5106	22.8583	21.1721	19.35
0.418333	1506	291.052	18.0517	26.9483	310.871	24.9325	24.5128	22.861	21.1754	19.3544
0.418611	1507	291.052	18.052	26.948	310.868	24.9346	24.515	22.8637	21.1788	19.3588
0.418889	1508	291.052	18.0523	26.9477	310.864	24.9368	24.5173	22.8664	21.1821	19.3632
0.419167	1509	291.053	18.0526	26.9474	310.86	24.9389	24.5195	22.869	21.1855	19.3676
0.419444	1510	291.053	18.053	26.947	310.856	24.941	24.5218	22.8717	21.1888	19.372
0.419722	1511	291.053	18.0533	26.9467	310.852	24.9432	24.524	22.8744	21.1921	19.3764
0.42	1512	291.054	18.0536	26.9464	310.849	24.9453	24.5262	22.8771	21.1955	19.3808
0.420278	1513	291.054	18.054	26.946	310.845	24.9475	24.5284	22.8797	21.1988	19.3852
0.420556	1514	291.054	18.0543	26.9457	310.841	24.9496	24.5307	22.8824	21.2021	19.3896
0.420833	1515	291.055	18.0546	26.9454	310.837	24.9518	24.5329	22.8851	21.2054	19.394
0.421111	1516	291.055	18.055	26.945	310.833	24.9539	24.5352	22.8877	21.2088	19.3983
0.421389	1517	291.055	18.0553	26.9447	310.83	24.956	24.5374	22.8904	21.2121	19.4027
0.421667	1518	291.056	18.0556	26.9444	310.826	24.9581	24.5396	22.893	21.2154	19.4071
0.421944	1519	291.056	18.0559	26.9441	310.822	24.9603	24.5418	22.8957	21.2187	19.4114
0.422222	1520	291.056	18.0563	26.9437	310.818	24.9624	24.544	22.8983	21.222	19.4158
0.4225	1521	291.057	18.0566	26.9434	310.814	24.9646	24.5463	22.901	21.2253	19.4201
0.422778	1522	291.057	18.0569	26.9431	310.811	24.9667	24.5485	22.9037	21.2286	19.4244
0.423056	1523	291.057	18.0573	26.9427	310.807	24.9688	24.5507	22.9063	21.2319	19.4288
0.423333	1524	291.058	18.0576	26.9424	310.803	24.9709	24.5529	22.9089	21.2352	19.4332
0.423611	1525	291.058	18.0579	26.9421	310.799	24.9731	24.5551	22.9116	21.2385	19.4375
0.423889	1526	291.058	18.0583	26.9417	310.795	24.9752	24.5573	22.9142	21.2418	19.4418
0.424167	1527	291.059	18.0586	26.9414	310.791	24.9773	24.5596	22.9169	21.2451	19.4461
0.424444	1528	291.059	18.0589	26.9411	310.788	24.9794	24.5618	22.9195	21.2484	19.4504
0.424722	1529	291.059	18.0592	26.9408	310.784	24.9815	24.5639	22.9221	21.2516	19.4547
0.425	1530	291.06	18.0596	26.9404	310.78	24.9836	24.5662	22.9248	21.2549	19.459
0.425278	1531	291.06	18.0599	26.9401	310.776	24.9858	24.5684	22.9274	21.2581	19.4633
0.425556	1532	291.06	18.0602	26.9398	310.772	24.9879	24.5706	22.93	21.2614	19.4676
0.425833	1533	291.061	18.0606	26.9394	310.768	24.99	24.5728	22.9326	21.2646	19.4719
0.426111	1534	291.061	18.0609	26.9391	310.765	24.9921	24.575	22.9352	21.2679	19.4762
0.426389	1535	291.061	18.0612	26.9388	310.761	24.9942	24.5772	22.9378	21.2712	19.4805
0.426667	1536	291.062	18.0616	26.9384	310.757	24.9963	24.5793	22.9405	21.2744	19.4847
0.426944	1537	291.062	18.0619	26.9381	310.753	24.9984	24.5816	22.9431	21.2777	19.489
0.427222	1538	291.062	18.0622	26.9378	310.749	25.0005	24.5838	22.9457	21.2809	19.4933
0.4275	1539	291.063	18.0626	26.9374	310.745	25.0027	24.5859	22.9483	21.2841	19.4975
0.427778	1540	291.063	18.0629	26.9371	310.742	25.0047	24.5881	22.951	21.2874	19.5017
0.428056	1541	291.063	18.0632	26.9368	310.738	25.0068	24.5903	22.9536	21.2906	19.506
0.428333	1542	291.064	18.0635	26.9365	310.734	25.0089	24.5925	22.9561	21.2939	19.5103
0.428611	1543	291.064	18.0639	26.9361	310.73	25.011	24.5947	22.9588	21.2971	19.5145
0.428889	1544	291.064	18.0642	26.9358	310.726	25.0132	24.5969	22.9613	21.3003	19.5187
0.429167	1545	291.065	18.0645	26.9355	310.723	25.0152	24.5991	22.9639	21.3035	19.5229
0.429444	1546	291.065	18.0649	26.9351	310.719	25.0173	24.6012	22.9665	21.3068	19.5272
0.429722	1547	291.065	18.0652	26.9348	310.715	25.0194	24.6034	22.9691	21.31	19.5314
0.43	1548	291.066	18.0656	26.9344	310.711	25.0215	24.6056	22.9717	21.3132	19.5356
0.430278	1549	291.066	18.0659	26.9341	310.707	25.0236	24.6078	22.9742	21.3164	19.5398
0.430556	1550	291.066	18.0662	26.9338	310.703	25.0257	24.6099	22.9769	21.3196	19.544
0.430833	1551	291.067	18.0666	26.9334	310.699	25.0277	24.6121	22.9795	21.3228	19.5482
0.431111	1552	291.067	18.0669	26.9331	310.696	25.0298	24.6143	22.9821	21.326	19.5524
0.431389	1553	291.067	18.0672	26.9328	310.692	25.0319	24.6164	22.9846	21.3292	19.5566
0.431667	1554	291.068	18.0675	26.9325	310.688	25.034	24.6186	22.9872	21.3324	19.5608
0.431944	1555	291.068	18.0679	26.9321	310.684	25.0361	24.6208	22.9897	21.3356	19.5649
0.432222	1556	291.068	18.0682	26.9318	310.68	25.0381	24.6229	22.9923	21.3387	19.5691
0.4325	1557	291.069	18.0685	26.9315	310.676	25.0402	24.6251	22.9949	21.3419	19.5733
0.432778	1558	291.069	18.0689	26.9311	310.673	25.0423	24.6272	22.9975	21.3451	19.5774
0.433056	1559	291.069	18.0692	26.9308	310.669	25.0444	24.6294	23	21.3483	19.5816
0.433333	1560	291.07	18.0695	26.9305	310.665	25.0464	24.6316	23.0026	21.3515	19.5858
0.433611	1561	291.07	18.0699	26.9301	310.661	25.0485	24.6337	23.0052	21.3546	19.5899
0.433889	1562	291.07	18.0702	26.9298	310.657	25.0506	24.6359	23.0077	21.3578	19.5941
0.434167	1563	291.071	18.0706	26.9294	310.653	25.0526	24.638	23.0103	21.361	19.5982
0.434444	1564	291.071	18.0709	26.9291	310.649	25.0548	24.6402	23.0128	21.3641	19.6023
0.434722	1565	291.071	18.0712	26.9288	310.645	25.0568	24.6423	23.0154	21.3672	19.6064
0.435	1566	291.072	18.0716	26.9284	310.642	25.0589	24.6445	23.0179	21.3704	19.6105
0.435278	1567	291.072	18.0719	26.9281	310.638	25.0609	24.6466	23.0205	21.3736	19.6147
0.435556	1568	291.072	18.0722	26.9278	310.634	25.063	24.6487	23.023	21.3767	19.6188
0.435833	1569	291.073	18.0725	26.9275	310.63	25.065	24.6509	23.0255	21.3798	19.6229
0.436111	1570	291.073	18.0729	26.9271	310.626	25.0671	24.6531	23.0281	21.383	19.627
0.436389	1571	291.073	18.0732	26.9268	310.623	25.0692	24.6552	23.0306	21.3862	19.6311
0.436667	1572	291.074	18.0735	26.9265	310.619	25.0712	24.6573	23.0332	21.3893	19.6352
0.436944	1573	291.074	18.0739	26.9261	310.615	25.0733	24.6595	23.0357	21.3924	19.6393
0.437222	1574	291.074	18.0742	26.9258	310.611	25.0753	24.6616	23.0382	21.3955	19.6434
0.4375	1575	291.075	18.0746	26.9254	310.607	25.0774	24.6637	23.0408	21.3987	19.6474
0.437778	1576	291.075	18.0749	26.9251	310.603	25.0794	24.6658	23.0433	21.4018	19.6516
0.438056	1577	291.075	18.0752	26.9248	310.599	25.0815	24.668	23.0458	21.4049	19.6556
0.438333	1578	291.076	18.0756	26.9244	310.595	25.0835	24.6701	23.0483	21.408	19.6597
0.438611	1579	291.076	18.0759	26.9241	310.592	25.0855	24.6722	23.0509	21.4111	19.6637
0.438889	1580	291.076	18.0762	26.9238	310.588	25.0876	24.6743	23.0534	21.4142	19.6678
0.439167	1581	291.077	18.0766	26.9234	310.584	25.0896	24.6765	23.0559	21.4173	19.6718
0.439444	1582	291.077	18.0769	26.9231	310.58	25.0916	24.6786	23.0584	21.4204	19.6759
0.439722	1583	291.077	18.0772	26.9228	310.576	25.0937	24.6807	23.0609	21.4236	19.6799
0.44	1584	291.078	18.0776	26.9224	310.572	25.0957	24.6829	23.0634	21.4267	19.6839
0.440278	1585	291.078	18.0779	26.9221	310.568	25.0977	24.685	23.0659	21.4297	19.688
0.440556	1586	291.078	18.0782	26.9218	310.565	25.0998	24.6871	23.0685	21.4328	19.692
0.440833	1587	291.079	18.0786	26.9214	310.561	25.1018	24.6892	23.0709	21.4359	19.6961
0.441111	1588	291.079	18.0789	26.9211	310.557	25.1039	24.6913	23.0735	21.439	19.7001
0.441389	1589	291.079	18.0793	26.9207	310.553	25.1059	24.6934	23.076	21.4421	19.7041
0.441667	1590	291.08	18.0796	26.9204	310.549	25.1079	24.6955	23.0785	21.4451	19.7081
0.441944	1591	291.08	18.0799	26.9201	310.545	25.11	24.6976	23.081	21.4482	19.7121
0.442222	1592	291.08	18.0803	26.9197	310.541	25.112	24.6997	23.0835	21.4513	19.7161
0.4425	1593	291.081	18.0806	26.9194	310.537	25.114	24.7018	23.086	21.4543	19.7201
0.442778	1594	291.081	18.081	26.919	310.533	25.116	24.7039	23.0884	21.4574	19.7241
0.443056	1595	291.081	18.0813	26.9187	310.529	25.118	24.7061	23.0909	21.4605	19.7281
0.443333	1596	291.082	18.0816	26.9184	310.525	25.1201	24.7081	23.0934	21.4636	19.7321
0.443611	1597	291.082	18.082	26.918	310.522	25.1221	24.7102	23.0959	21.4666	19.7361
0.443889	1598	291.082	18.0823	26.9177	310.518	25.1241	24.7123	23.0984	21.4697	19.74
0.444167	1599	291.083	18.0826	26.9174	310.514	25.1261	24.7144	23.1009	21.4727	19.744
0.444444	1600	291.083	18.083	26.917	310.51	25.1281	24.7165	23.1034	21.4758	19.748
0.444722	1601	291.083	18.0833	26.9167	310.506	25.1301	24.7186	23.1058	21.4788	19.7519
0.445	1602	291.084	18.0836	26.9164	310.502	25.1322	24.7207	23.1082	21.4818	19.7559
0.445278	1603	291.084	18.084	26.916	310.498	25.1342	24.7228	23.1107	21.4849	19.7598
0.445556	1604	291.084	18.0843	26.9157	310.494	25.1362	24.7249	23.1132	21.4879	19.7638
0.445833	1605	291.085	18.0847	26.9153	310.491	25.1382	24.727	23.1157	21.491	19.7677
0.446111	1606	291.085	18.085	26.915	310.487	25.1401	24.7291	23.1182	21.494	19.7716
0.446389	1607	291.085	18.0853	26.9147	310.483	25.1422	24.7312	23.1206	21.497	19.7756
0.446667	1608	291.086	18.0857	26.9143	310.479	25.1442	24.7332	23.1231	21.5001	19.7795
0.446944	1609	291.086	18.086	26.914	310.475	25.1462	24.7353	23.1255	21.5031	19.7834
0.447222	1610	291.086	18.0864	26.9136	310.471	25.1482	24.7374	23.128	21.5061	19.7873
0.4475	1611	291.087	18.0867	26.9133	310.467	25.1501	24.7395	23.1305	21.5091	19.7912
0.447778	1612	291.087	18.087	26.913	310.463	25.1522	24.7415	23.1329	21.5121	19.7951
0.448056	1613	291.087	18.0874	26.9126	310.459	25.1542	24.7436	23.1354	21.5151	19.7991
0.448333	1614	291.088	18.0877	26.9123	310.455	25.1562	24.7457	23.1378	21.5181	19.8029
0.448611	1615	291.088	18.088	26.912	310.451	25.1581	24.7478	23.1403	21.5211	19.8069
0.448889	1616	291.088	18.0884	26.9116	310.448	25.1602	24.7498	23.1427	21.5241	19.8107
0.449167	1617	291.089	18.0887	26.9113	310.444	25.1621	24.7519	23.1451	21.5271	19.8146
0.449444	1618	291.089	18.0891	26.9109	310.44	25.1641	24.754	23.1476	21.5301	19.8185
0.449722	1619	291.089	18.0894	26.9106	310.436	25.1661	24.756	23.15	21.5331	19.8224
0.45	1620	291.09	18.0898	26.9102	310.432	25.1681	24.7581	23.1525	21.5361	19.8262
0.450278	1621	291.09	18.0901	26.9099	310.428	25.1701	24.7602	23.1549	21.5391	19.8301
0.450556	1622	291.09	18.0904	26.9096	310.424	25.1721	24.7622	23.1573	21.5421	19.834
0.450833	1623	291.091	18.0908	26.9092	310.42	25.174	24.7643	23.1598	21.545	19.8379
0.451111	1624	291.091	18.0911	26.9089	310.416	25.176	24.7663	23.1622	21.548	19.8417
0.451389	1625	291.091	18.0914	26.9086	310.412	25.178	24.7684	23.1646	21.551	19.8456
0.451667	1626	291.092	18.0918	26.9082	310.409	25.18	24.7704	23.1671	21.554	19.8494
0.451944	1627	291.092	18.0921	26.9079	310.405	25.1819	24.7725	23.1695	21.5569	19.8532
0.452222	1628	291.092	18.0925	26.9075	310.4	25.1839	24.7746	23.1719	21.5599	19.8571
0.4525	1629	291.093	18.0928	26.9072	310.397	25.1859	24.7766	23.1743	21.5629	19.8609
0.452778	1630	291.093	18.0931	26.9069	310.393	25.1879	24.7787	23.1767	21.5658	19.8647
0.453056	1631	291.093	18.0935	26.9065	310.389	25.1899	24.7807	23.1791	21.5688	19.8686
0.453333	1632	291.094	18.0938	26.9062	310.385	25.1918	24.7828	23.1815	21.5717	19.8724
0.453611	1633	291.094	18.0941	26.9059	310.381	25.1938	24.7848	23.184	21.5747	19.8762
0.453889	1634	291.094	18.0945	26.9055	310.377	25.1957	24.7868	23.1864	21.5776	19.88
0.454167	1635	291.095	18.0948	26.9052	310.373	25.1977	24.7889	23.1888	21.5806	19.8838
0.454444	1636	291.095	18.0952	26.9048	310.369	25.1997	24.791	23.1912	21.5835	19.8876
0.454722	1637	291.096	18.0955	26.9045	310.365	25.2017	24.793	23.1936	21.5865	19.8914
0.455	1638	291.096	18.0959	26.9041	310.361	25.2036	24.795	23.196	21.5894	19.8952
0.455278	1639	291.096	18.0962	26.9038	310.358	25.2056	24.7971	23.1984	21.5923	19.899
0.455556	1640	291.097	18.0965	26.9035	310.354	25.2076	24.7991	23.2008	21.5953	19.9028
0.455833	1641	291.097	18.0969	26.9031	310.349	25.2095	24.8011	23.2032	21.5982	19.9066
0.456111	1642	291.097	18.0972	26.9028	310.346	25.2115	24.8032	23.2056	21.6011	19.9103
0.456389	1643	291.098	18.0976	26.9024	310.342	25.2134	24.8052	23.208	21.604	19.9141
0.456667	1644	291.098	18.0979	26.9021	310.338	25.2154	24.8072	23.2104	21.607	19.9179
0.456944	1645	291.098	18.0982	26.9018	310.334	25.2173	24.8092	23.2127	21.6099	19.9217
0.457222	1646	291.099	18.0986	26.9014	310.33	25.2193	24.8112	23.2151	21.6128	19.9254
0.4575	1647	291.099	18.0989	26.9011	310.326	25.2212	24.8133	23.2175	21.6157	19.9291
0.457778	1648	291.099	18.0993	26.9007	310.322	25.2231	24.8153	23.2199	21.6187	19.9329
0.458056	1649	291.1	18.0996	26.9004	310.318	25.2251	24.8174	23.2223	21.6216	19.9366
0.458333	1650	291.1	18.0999	26.9001	310.314	25.2271	24.8194	23.2247	21.6245	19.9404
0.458611	1651	291.1	18.1003	26.8997	310.31	25.229	24.8214	23.2271	21.6273	19.9441
0.458889	1652	291.101	18.1006	26.8994	310.306	25.2309	24.8234	23.2294	21.6302	19.9479
0.459167	1653	291.101	18.101	26.899	310.302	25.2329	24.8254	23.2318	21.6331	19.9516
0.459444	1654	291.101	18.1013	26.8987	310.298	25.2348	24.8274	23.2342	21.636	19.9553
0.459722	1655	291.102	18.1017	26.8983	310.294	25.2368	24.8295	23.2365	21.6389	19.959
0.46	1656	291.102	18.102	26.898	310.291	25.2387	24.8315	23.2389	21.6418	19.9628
0.460278	1657	291.102	18.1024	26.8976	310.286	25.2406	24.8335	23.2412	21.6447	19.9665
0.460556	1658	291.103	18.1027	26.8973	310.283	25.2426	24.8355	23.2436	21.6476	19.9702
0.460833	1659	291.103	18.103	26.897	310.279	25.2445	24.8375	23.246	21.6505	19.9739
0.461111	1660	291.103	18.1034	26.8966	310.275	25.2464	24.8395	23.2483	21.6534	19.9776
0.461389	1661	291.104	18.1037	26.8963	310.271	25.2484	24.8415	23.2507	21.6562	19.9813
0.461667	1662	291.104	18.1041	26.8959	310.267	25.2503	24.8435	23.2531	21.6591	19.985
0.461944	1663	291.104	18.1044	26.8956	310.263	25.2522	24.8455	23.2554	21.6619	19.9887
0.462222	1664	291.105	18.1047	26.8953	310.259	25.2542	24.8475	23.2578	21.6648	19.9924
0.4625	1665	291.105	18.1051	26.8949	310.255	25.2561	24.8495	23.2601	21.6677	19.9961
0.462778	1666	291.105	18.1054	26.8946	310.251	25.258	24.8515	23.2625	21.6706	19.9997
0.463056	1667	291.106	18.1058	26.8942	310.247	25.2599	24.8535	23.2648	21.6734	20.0034
0.463333	1668	291.106	18.1061	26.8939	310.243	25.2619	24.8555	23.2672	21.6763	20.007
0.463611	1669	291.106	18.1064	26.8936	310.239	25.2638	24.8575	23.2695	21.6791	20.0107
0.463889	1670	291.107	18.1068	26.8932	310.235	25.2657	24.8595	23.2718	21.682	20.0144
0.464167	1671	291.107	18.1071	26.8929	310.231	25.2676	24.8615	23.2741	21.6848	20.018
0.464444	1672	291.107	18.1075	26.8925	310.227	25.2695	24.8635	23.2765	21.6877	20.0217
0.464722	1673	291.108	18.1078	26.8922	310.223	25.2714	24.8655	23.2788	21.6905	20.0253
0.465	1674	291.108	18.1082	26.8918	310.219	25.2733	24.8675	23.2812	21.6933	20.029
0.465278	1675	291.109	18.1085	26.8915	310.215	25.2753	24.8694	23.2835	21.6962	20.0326
0.465556	1676	291.109	18.1089	26.8911	310.211	25.2772	24.8714	23.2858	21.699	20.0362
0.465833	1677	291.109	18.1092	26.8908	310.208	25.2791	24.8734	23.2882	21.7018	20.0399
0.466111	1678	291.11	18.1096	26.8904	310.203	25.281	24.8754	23.2905	21.7047	20.0435
0.466389	1679	291.11	18.1099	26.8901	310.199	25.2829	24.8774	23.2928	21.7075	20.0471
0.466667	1680	291.11	18.1102	26.8898	310.196	25.2848	24.8794	23.2951	21.7103	20.0507
0.466944	1681	291.111	18.1106	26.8894	310.192	25.2867	24.8813	23.2975	21.7131	20.0543
0.467222	1682	291.111	18.1109	26.8891	310.187	25.2886	24.8833	23.2998	21.716	20.058
0.4675	1683	291.111	18.1113	26.8887	310.184	25.2905	24.8853	23.3021	21.7188	20.0616
0.467778	1684	291.112	18.1116	26.8884	310.18	25.2924	24.8873	23.3044	21.7216	20.0651
0.468056	1685	291.112	18.1119	26.8881	310.176	25.2943	24.8892	23.3067	21.7244	20.0688
0.468333	1686	291.112	18.1123	26.8877	310.172	25.2963	24.8912	23.3091	21.7272	20.0724
0.468611	1687	291.113	18.1126	26.8874	310.168	25.2981	24.8932	23.3113	21.73	20.0759
0.468889	1688	291.113	18.113	26.887	310.164	25.3	24.8951	23.3136	21.7328	20.0796
0.469167	1689	291.113	18.1133	26.8867	310.16	25.3019	24.8971	23.3159	21.7356	20.0831
0.469444	1690	291.114	18.1137	26.8863	310.156	25.3038	24.8991	23.3183	21.7384	20.0867
0.469722	1691	291.114	18.114	26.886	310.152	25.3057	24.901	23.3206	21.7412	20.0903
0.47	1692	291.114	18.1143	26.8857	310.148	25.3076	24.903	23.3229	21.744	20.0938
0.470278	1693	291.115	18.1147	26.8853	310.144	25.3095	24.905	23.3251	21.7468	20.0974
0.470556	1694	291.115	18.1151	26.8849	310.14	25.3114	24.9069	23.3275	21.7496	20.101
0.470833	1695	291.115	18.1154	26.8846	310.136	25.3133	24.9089	23.3298	21.7524	20.1045
0.471111	1696	291.116	18.1158	26.8842	310.132	25.3152	24.9109	23.332	21.7552	20.1081
0.471389	1697	291.116	18.1161	26.8839	310.128	25.317	24.9128	23.3344	21.7579	20.1116
0.471667	1698	291.116	18.1164	26.8836	310.124	25.3189	24.9148	23.3366	21.7607	20.1152
0.471944	1699	291.117	18.1168	26.8832	310.12	25.3208	24.9167	23.3389	21.7635	20.1187
0.472222	1700	291.117	18.1171	26.8829	310.116	25.3227	24.9187	23.3412	21.7662	20.1223
0.4725	1701	291.117	18.1175	26.8825	310.112	25.3246	24.9206	23.3435	21.769	20.1258
0.472778	1702	291.118	18.1178	26.8822	310.108	25.3264	24.9226	23.3458	21.7718	20.1293
0.473056	1703	291.118	18.1182	26.8818	310.104	25.3283	24.9245	23.3481	21.7746	20.1328
0.473333	1704	291.118	18.1185	26.8815	310.1	25.3302	24.9265	23.3503	21.7773	20.1364
0.473611	1705	291.119	18.1188	26.8812	310.096	25.3321	24.9284	23.3526	21.7801	20.1399
0.473889	1706	291.119	18.1192	26.8808	310.092	25.334	24.9304	23.3549	21.7828	20.1434
0.474167	1707	291.12	18.1195	26.8805	310.088	25.3358	24.9323	23.3572	21.7856	20.1469
0.474444	1708	291.12	18.1199	26.8801	310.084	25.3377	24.9342	23.3594	21.7884	20.1504
0.474722	1709	291.12	18.1202	26.8798	310.08	25.3396	24.9362	23.3617	21.7911	20.1539
0.475	1710	291.121	18.1206	26.8794	310.076	25.3414	24.9381	23.364	21.7938	20.1574
0.475278	1711	291.121	18.1209	26.8791	310.072	25.3433	24.94	23.3662	21.7966	20.1609
0.475556	1712	291.121	18.1213	26.8787	310.068	25.3452	24.942	23.3685	21.7993	20.1644
0.475833	1713	291.122	18.1216	26.8784	310.064	25.347	24.9439	23.3708	21.8021	20.1679
0.476111	1714	291.122	18.1219	26.8781	310.06	25.3489	24.9459	23.373	21.8048	20.1714
0.476389	1715	291.122	18.1223	26.8777	310.056	25.3508	24.9478	23.3753	21.8075	20.1749
0.476667	1716	291.123	18.1227	26.8773	310.052	25.3526	24.9497	23.3776	21.8103	20.1784
0.476944	1717	291.123	18.123	26.877	310.048	25.3545	24.9517	23.3798	21.813	20.1818
0.477222	1718	291.123	18.1234	26.8766	310.044	25.3564	24.9536	23.3821	21.8157	20.1853
0.4775	1719	291.124	18.1237	26.8763	310.04	25.3582	24.9555	23.3843	21.8185	20.1888
0.477778	1720	291.124	18.1241	26.8759	310.036	25.3601	24.9575	23.3866	21.8212	20.1922
0.478056	1721	291.124	18.1244	26.8756	310.032	25.3619	24.9594	23.3889	21.8239	20.1957
0.478333	1722	291.125	18.1247	26.8753	310.028	25.3638	24.9613	23.3911	21.8266	20.1992
0.478611	1723	291.125	18.1251	26.8749	310.024	25.3656	24.9632	23.3934	21.8293	20.2026
0.478889	1724	291.125	18.1254	26.8746	310.02	25.3675	24.9651	23.3956	21.832	20.2061
0.479167	1725	291.126	18.1258	26.8742	310.016	25.3693	24.967	23.3979	21.8347	20.2095
0.479444	1726	291.126	18.1261	26.8739	310.012	25.3712	24.969	23.4001	21.8375	20.2129
0.479722	1727	291.126	18.1265	26.8735	310.008	25.373	24.9709	23.4023	21.8402	20.2164
0.48	1728	291.127	18.1268	26.8732	310.004	25.3749	24.9728	23.4045	21.8429	20.2198
0.480278	1729	291.127	18.1272	26.8728	310	25.3767	24.9747	23.4068	21.8456	20.2232
0.480556	1730	291.128	18.1275	26.8725	309.996	25.3785	24.9766	23.409	21.8483	20.2267
0.480833	1731	291.128	18.1279	26.8721	309.992	25.3804	24.9785	23.4113	21.851	20.2301
0.481111	1732	291.128	18.1282	26.8718	309.988	25.3823	24.9805	23.4135	21.8536	20.2335
0.481389	1733	291.129	18.1285	26.8715	309.984	25.3841	24.9824	23.4157	21.8563	20.2369
0.481667	1734	291.129	18.1289	26.8711	309.98	25.3859	24.9843	23.4179	21.859	20.2403
0.481944	1735	291.129	18.1292	26.8708	309.976	25.3878	24.9862	23.4201	21.8617	20.2437
0.482222	1736	291.13	18.1296	26.8704	309.972	25.3896	24.9881	23.4224	21.8644	20.2471
0.4825	1737	291.13	18.1299	26.8701	309.968	25.3914	24.99	23.4246	21.8671	20.2505
0.482778	1738	291.13	18.1303	26.8697	309.964	25.3933	24.9919	23.4268	21.8698	20.2539
0.483056	1739	291.131	18.1306	26.8694	309.96	25.3951	24.9938	23.4291	21.8724	20.2573
0.483333	1740	291.131	18.131	26.869	309.956	25.3969	24.9957	23.4313	21.8751	20.2607
0.483611	1741	291.131	18.1313	26.8687	309.952	25.3988	24.9976	23.4335	21.8778	20.2641
0.483889	1742	291.132	18.1317	26.8683	309.948	25.4006	24.9995	23.4357	21.8804	20.2675
0.484167	1743	291.132	18.132	26.868	309.944	25.4024	25.0014	23.4379	21.8831	20.2708
0.484444	1744	291.132	18.1324	26.8676	309.94	25.4043	25.0033	23.4402	21.8858	20.2742
0.484722	1745	291.133	18.1327	26.8673	309.936	25.4061	25.0052	23.4424	21.8885	20.2776
0.485	1746	291.133	18.1331	26.8669	309.932	25.4079	25.0071	23.4445	21.8911	20.2809
0.485278	1747	291.133	18.1334	26.8666	309.928	25.4098	25.009	23.4467	21.8938	20.2843
0.485556	1748	291.134	18.1338	26.8662	309.924	25.4116	25.0109	23.4489	21.8965	20.2877
0.485833	1749	291.134	18.1341	26.8659	309.92	25.4134	25.0128	23.4511	21.899	20.291
0.486111	1750	291.134	18.1345	26.8655	309.916	25.4152	25.0146	23.4534	21.9017	20.2944
0.486389	1751	291.135	18.1348	26.8652	309.912	25.417	25.0165	23.4556	21.9044	20.2978
0.486667	1752	291.135	18.1352	26.8648	309.908	25.4189	25.0184	23.4577	21.907	20.3011
0.486944	1753	291.135	18.1355	26.8645	309.904	25.4207	25.0203	23.4599	21.9096	20.3044
0.487222	1754	291.136	18.1359	26.8641	309.9	25.4225	25.0222	23.4621	21.9123	20.3078
0.4875	1755	291.136	18.1362	26.8638	309.896	25.4243	25.024	23.4643	21.9149	20.3111
0.487778	1756	291.137	18.1366	26.8634	309.892	25.4261	25.0259	23.4665	21.9175	20.3144
0.488056	1757	291.137	18.1369	26.8631	309.888	25.4279	25.0278	23.4687	21.9202	20.3177
0.488333	1758	291.137	18.1373	26.8627	309.884	25.4297	25.0297	23.4709	21.9228	20.3211
0.488611	1759	291.138	18.1376	26.8624	309.88	25.4316	25.0316	23.4731	21.9254	20.3244
0.488889	1760	291.138	18.1379	26.8621	309.876	25.4333	25.0334	23.4753	21.9281	20.3277
0.489167	1761	291.138	18.1383	26.8617	309.872	25.4352	25.0353	23.4774	21.9307	20.331
0.489444	1762	291.139	18.1386	26.8614	309.868	25.437	25.0372	23.4797	21.9333	20.3344
0.489722	1763	291.139	18.139	26.861	309.864	25.4388	25.0391	23.4818	21.936	20.3376
0.49	1764	291.139	18.1393	26.8607	309.86	25.4406	25.0409	23.484	21.9386	20.3409
0.490278	1765	291.14	18.1397	26.8603	309.855	25.4424	25.0428	23.4862	21.9412	20.3442
0.490556	1766	291.14	18.14	26.86	309.852	25.4442	25.0447	23.4883	21.9438	20.3476
0.490833	1767	291.14	18.1404	26.8596	309.847	25.446	25.0466	23.4905	21.9464	20.3508
0.491111	1768	291.141	18.1407	26.8593	309.844	25.4478	25.0484	23.4927	21.949	20.3541
0.491389	1769	291.141	18.1411	26.8589	309.84	25.4496	25.0503	23.4948	21.9516	20.3574
0.491667	1770	291.141	18.1414	26.8586	309.835	25.4514	25.0522	23.497	21.9542	20.3607
0.491944	1771	291.142	18.1418	26.8582	309.832	25.4532	25.054	23.4992	21.9568	20.364
0.492222	1772	291.142	18.1422	26.8578	309.827	25.455	25.0558	23.5014	21.9594	20.3673
0.4925	1773	291.142	18.1425	26.8575	309.823	25.4568	25.0577	23.5035	21.962	20.3705
0.492778	1774	291.143	18.1429	26.8571	309.819	25.4586	25.0596	23.5057	21.9646	20.3738
0.493056	1775	291.143	18.1432	26.8568	309.815	25.4604	25.0614	23.5078	21.9672	20.3771
0.493333	1776	291.144	18.1436	26.8564	309.811	25.4622	25.0633	23.51	21.9698	20.3803
0.493611	1777	291.144	18.1439	26.8561	309.807	25.464	25.0652	23.5121	21.9724	20.3836
0.493889	1778	291.144	18.1443	26.8557	309.803	25.4658	25.067	23.5143	21.975	20.3868
0.494167	1779	291.145	18.1446	26.8554	309.799	25.4675	25.0689	23.5165	21.9776	20.3901
0.494444	1780	291.145	18.145	26.855	309.795	25.4693	25.0707	23.5186	21.9802	20.3933
0.494722	1781	291.145	18.1453	26.8547	309.791	25.4711	25.0725	23.5208	21.9827	20.3966
0.495	1782	291.146	18.1456	26.8544	309.787	25.4728	25.0744	23.5229	21.9853	20.3998
0.495278	1783	291.146	18.146	26.854	309.783	25.4747	25.0763	23.5251	21.9879	20.403
0.495556	1784	291.146	18.1463	26.8537	309.779	25.4764	25.0781	23.5272	21.9904	20.4063
0.495833	1785	291.147	18.1467	26.8533	309.775	25.4782	25.08	23.5294	21.993	20.4095
0.496111	1786	291.147	18.147	26.853	309.771	25.48	25.0818	23.5315	21.9956	20.4128
0.496389	1787	291.147	18.1474	26.8526	309.767	25.4818	25.0836	23.5336	21.9981	20.416
0.496667	1788	291.148	18.1477	26.8523	309.763	25.4836	25.0855	23.5358	22.0007	20.4193
0.496944	1789	291.148	18.1481	26.8519	309.759	25.4853	25.0873	23.5379	22.0033	20.4225
0.497222	1790	291.148	18.1484	26.8516	309.755	25.4871	25.0891	23.5401	22.0058	20.4256
0.4975	1791	291.149	18.1488	26.8512	309.751	25.4889	25.091	23.5422	22.0084	20.4289
0.497778	1792	291.149	18.1491	26.8509	309.747	25.4907	25.0928	23.5443	22.011	20.4321
0.498056	1793	291.15	18.1495	26.8505	309.742	25.4924	25.0947	23.5465	22.0135	20.4352
0.498333	1794	291.15	18.1498	26.8502	309.739	25.4942	25.0965	23.5486	22.0161	20.4385
0.498611	1795	291.15	18.1502	26.8498	309.734	25.496	25.0983	23.5507	22.0186	20.4417
0.498889	1796	291.151	18.1505	26.8495	309.731	25.4977	25.1002	23.5528	22.0212	20.4449
0.499167	1797	291.151	18.1509	26.8491	309.726	25.4995	25.102	23.555	22.0237	20.4481
0.499444	1798	291.151	18.1512	26.8488	309.722	25.5013	25.1039	23.5571	22.0262	20.4512
0.499722	1799	291.152	18.1516	26.8484	309.718	25.503	25.1057	23.5592	22.0288	20.4544
0.5	1800	291.152	18.1519	26.8481	309.714	25.5048	25.1075	23.5613	22.0313	20.4576
0.500278	1801	291.152	18.1523	26.8477	309.71	25.5066	25.1093	23.5634	22.0338	20.4608
0.500556	1802	291.153	18.1526	26.8474	309.706	25.5083	25.1111	23.5656	22.0364	20.464
0.500833	1803	291.153	18.153	26.847	309.702	25.5101	25.113	23.5677	22.0389	20.4671
0.501111	1804	291.153	18.1534	26.8466	309.698	25.5119	25.1148	23.5698	22.0414	20.4703
0.501389	1805	291.154	18.1537	26.8463	309.694	25.5136	25.1166	23.5719	22.044	20.4735
0.501667	1806	291.154	18.1541	26.8459	309.69	25.5154	25.1184	23.574	22.0465	20.4767
0.501944	1807	291.154	18.1544	26.8456	309.686	25.5171	25.1202	23.5761	22.049	20.4798
0.502222	1808	291.155	18.1548	26.8452	309.682	25.5189	25.1221	23.5782	22.0515	20.483
0.5025	1809	291.155	18.1551	26.8449	309.678	25.5206	25.1239	23.5804	22.0541	20.4861
0.502778	1810	291.155	18.1555	26.8445	309.673	25.5224	25.1257	23.5825	22.0566	20.4892
0.503056	1811	291.156	18.1558	26.8442	309.67	25.5241	25.1275	23.5845	22.0591	20.4924
0.503333	1812	291.156	18.1562	26.8438	309.665	25.5259	25.1293	23.5866	22.0616	20.4956
0.503611	1813	291.157	18.1565	26.8435	309.662	25.5276	25.1311	23.5888	22.0641	20.4987
0.503889	1814	291.157	18.1569	26.8431	309.657	25.5294	25.1329	23.5909	22.0667	20.5018
0.504167	1815	291.157	18.1572	26.8428	309.653	25.5311	25.1348	23.593	22.0691	20.505
0.504444	1816	291.158	18.1576	26.8424	309.649	25.5329	25.1366	23.595	22.0717	20.5081
0.504722	1817	291.158	18.1579	26.8421	309.645	25.5346	25.1384	23.5971	22.0741	20.5112
0.505	1818	291.158	18.1583	26.8417	309.641	25.5364	25.1402	23.5992	22.0767	20.5143
0.505278	1819	291.159	18.1586	26.8414	309.637	25.5381	25.142	23.6013	22.0792	20.5175
0.505556	1820	291.159	18.159	26.841	309.633	25.5398	25.1438	23.6034	22.0817	20.5206
0.505833	1821	291.159	18.1594	26.8406	309.629	25.5416	25.1456	23.6055	22.0841	20.5237
0.506111	1822	291.16	18.1597	26.8403	309.625	25.5433	25.1474	23.6076	22.0866	20.5268
0.506389	1823	291.16	18.1601	26.8399	309.621	25.5451	25.1492	23.6096	22.0891	20.5299
0.506667	1824	291.16	18.1604	26.8396	309.617	25.5468	25.151	23.6118	22.0916	20.533
0.506944	1825	291.161	18.1608	26.8392	309.613	25.5486	25.1528	23.6138	22.0941	20.5361
0.507222	1826	291.161	18.1611	26.8389	309.609	25.5503	25.1546	23.6159	22.0966	20.5392
0.5075	1827	291.161	18.1615	26.8385	309.604	25.552	25.1564	23.618	22.0991	20.5423
0.507778	1828	291.162	18.1618	26.8382	309.601	25.5537	25.1582	23.6201	22.1015	20.5454
0.508056	1829	291.162	18.1622	26.8378	309.596	25.5555	25.1599	23.6222	22.104	20.5485
0.508333	1830	291.163	18.1625	26.8375	309.592	25.5572	25.1617	23.6243	22.1065	20.5516
0.508611	1831	291.163	18.1629	26.8371	309.588	25.5589	25.1635	23.6263	22.1089	20.5547
0.508889	1832	291.163	18.1632	26.8368	309.584	25.5607	25.1653	23.6284	22.1114	20.5578
0.509167	1833	291.164	18.1636	26.8364	309.58	25.5624	25.1671	23.6304	22.1139	20.5608
0.509444	1834	291.164	18.1639	26.8361	309.576	25.5641	25.1689	23.6325	22.1163	20.5639
0.509722	1835	291.164	18.1643	26.8357	309.572	25.5659	25.1707	23.6346	22.1188	20.567
0.51	1836	291.165	18.1646	26.8354	309.568	25.5676	25.1725	23.6366	22.1213	20.57
0.510278	1837	291.165	18.165	26.835	309.564	25.5693	25.1743	23.6387	22.1237	20.5731
0.510556	1838	291.165	18.1653	26.8347	309.56	25.571	25.1761	23.6408	22.1262	20.5762
0.510833	1839	291.166	18.1657	26.8343	309.556	25.5728	25.1778	23.6428	22.1287	20.5792
0.511111	1840	291.166	18.166	26.834	309.552	25.5745	25.1796	23.6449	22.1311	20.5823
0.511389	1841	291.166	18.1664	26.8336	309.547	25.5762	25.1814	23.6469	22.1335	20.5853
0.511667	1842	291.167	18.1667	26.8333	309.544	25.5779	25.1832	23.649	22.136	20.5884
0.511944	1843	291.167	18.1671	26.8329	309.539	25.5796	25.1849	23.6511	22.1385	20.5914
0.512222	1844	291.167	18.1675	26.8325	309.535	25.5814	25.1867	23.6531	22.1409	20.5945
0.5125	1845	291.168	18.1678	26.8322	309.531	25.5831	25.1885	23.6552	22.1433	20.5975
0.512778	1846	291.168	18.1682	26.8318	309.527	25.5848	25.1902	23.6572	22.1458	20.6006
0.513056	1847	291.169	18.1685	26.8315	309.523	25.5865	25.1921	23.6592	22.1482	20.6036
0.513333	1848	291.169	18.1689	26.8311	309.519	25.5882	25.1938	23.6613	22.1506	20.6066
0.513611	1849	291.169	18.1693	26.8307	309.515	25.5899	25.1956	23.6633	22.1531	20.6097
0.513889	1850	291.17	18.1696	26.8304	309.511	25.5916	25.1974	23.6654	22.1555	20.6127
0.514167	1851	291.17	18.17	26.83	309.507	25.5933	25.1991	23.6674	22.158	20.6157
0.514444	1852	291.17	18.1703	26.8297	309.503	25.595	25.2009	23.6695	22.1604	20.6187
0.514722	1853	291.171	18.1707	26.8293	309.499	25.5967	25.2027	23.6715	22.1628	20.6217
0.515	1854	291.171	18.171	26.829	309.494	25.5984	25.2044	23.6736	22.1652	20.6248
0.515278	1855	291.171	18.1714	26.8286	309.49	25.6002	25.2062	23.6756	22.1677	20.6278
0.515556	1856	291.172	18.1717	26.8283	309.486	25.6019	25.2079	23.6777	22.1701	20.6308
0.515833	1857	291.172	18.1721	26.8279	309.482	25.6035	25.2097	23.6797	22.1725	20.6338
0.516111	1858	291.172	18.1724	26.8276	309.478	25.6053	25.2115	23.6817	22.1749	20.6368
0.516389	1859	291.173	18.1728	26.8272	309.474	25.607	25.2132	23.6837	22.1773	20.6398
0.516667	1860	291.173	18.1731	26.8269	309.47	25.6086	25.215	23.6858	22.1797	20.6428
0.516944	1861	291.173	18.1735	26.8265	309.466	25.6104	25.2168	23.6878	22.1822	20.6458
0.517222	1862	291.174	18.1738	26.8262	309.462	25.6121	25.2185	23.6898	22.1846	20.6488
0.5175	1863	291.174	18.1742	26.8258	309.458	25.6137	25.2203	23.6919	22.187	20.6518
0.517778	1864	291.175	18.1746	26.8254	309.453	25.6154	25.222	23.6939	22.1894	20.6547
0.518056	1865	291.175	18.1749	26.8251	309.45	25.6172	25.2238	23.6959	22.1918	20.6577
0.518333	1866	291.175	18.1753	26.8247	309.445	25.6188	25.2255	23.6979	22.1942	20.6607
0.518611	1867	291.176	18.1756	26.8244	309.441	25.6205	25.2273	23.6999	22.1966	20.6637
0.518889	1868	291.176	18.176	26.824	309.437	25.6222	25.229	23.702	22.199	20.6667
0.519167	1869	291.176	18.1763	26.8237	309.433	25.6239	25.2308	23.704	22.2014	20.6696
0.519444	1870	291.177	18.1767	26.8233	309.429	25.6256	25.2325	23.706	22.2038	20.6726
0.519722	1871	291.177	18.177	26.823	309.425	25.6273	25.2343	23.708	22.2062	20.6755
0.52	1872	291.177	18.1774	26.8226	309.421	25.629	25.236	23.7101	22.2086	20.6785
0.520278	1873	291.178	18.1777	26.8223	309.417	25.6307	25.2378	23.712	22.211	20.6815
0.520556	1874	291.178	18.1781	26.8219	309.413	25.6324	25.2395	23.7141	22.2134	20.6844
0.520833	1875	291.178	18.1784	26.8216	309.409	25.634	25.2413	23.7161	22.2158	20.6873
0.521111	1876	291.179	18.1788	26.8212	309.405	25.6357	25.243	23.718	22.2181	20.6903
0.521389	1877	291.179	18.1792	26.8208	309.4	25.6374	25.2447	23.7201	22.2205	20.6933
0.521667	1878	291.18	18.1795	26.8205	309.396	25.6391	25.2465	23.7221	22.2229	20.6962
0.521944	1879	291.18	18.1799	26.8201	309.392	25.6408	25.2482	23.7241	22.2253	20.6992
0.522222	1880	291.18	18.1802	26.8198	309.388	25.6425	25.2499	23.7261	22.2276	20.7021
0.5225	1881	291.181	18.1806	26.8194	309.384	25.6441	25.2517	23.7281	22.23	20.705
0.522778	1882	291.181	18.1809	26.8191	309.38	25.6458	25.2534	23.7301	22.2324	20.7079
0.523056	1883	291.181	18.1813	26.8187	309.376	25.6475	25.2552	23.7321	22.2347	20.7109
0.523333	1884	291.182	18.1816	26.8184	309.372	25.6491	25.2569	23.7341	22.2371	20.7138
0.523611	1885	291.182	18.182	26.818	309.368	25.6508	25.2586	23.7361	22.2395	20.7168
0.523889	1886	291.182	18.1824	26.8176	309.363	25.6525	25.2603	23.7381	22.2419	20.7197
0.524167	1887	291.183	18.1827	26.8173	309.359	25.6542	25.2621	23.7401	22.2442	20.7226
0.524444	1888	291.183	18.1831	26.8169	309.355	25.6559	25.2638	23.7421	22.2466	20.7255
0.524722	1889	291.183	18.1834	26.8166	309.351	25.6575	25.2655	23.744	22.2489	20.7284
0.525	1890	291.184	18.1838	26.8162	309.347	25.6592	25.2673	23.746	22.2513	20.7313
0.525278	1891	291.184	18.1841	26.8159	309.343	25.6609	25.269	23.748	22.2536	20.7343
0.525556	1892	291.184	18.1845	26.8155	309.339	25.6625	25.2707	23.75	22.256	20.7371
0.525833	1893	291.185	18.1848	26.8152	309.335	25.6642	25.2724	23.752	22.2583	20.7401
0.526111	1894	291.185	18.1852	26.8148	309.331	25.6658	25.2741	23.754	22.2607	20.7429
0.526389	1895	291.186	18.1855	26.8145	309.327	25.6675	25.2758	23.756	22.263	20.7458
0.526667	1896	291.186	18.1859	26.8141	309.322	25.6692	25.2776	23.7579	22.2654	20.7487
0.526944	1897	291.186	18.1863	26.8137	309.318	25.6708	25.2793	23.7599	22.2677	20.7516
0.527222	1898	291.187	18.1866	26.8134	309.314	25.6725	25.281	23.7619	22.2701	20.7545
0.5275	1899	291.187	18.187	26.813	309.31	25.6741	25.2827	23.7639	22.2724	20.7574
0.527778	1900	291.187	18.1873	26.8127	309.306	25.6758	25.2845	23.7658	22.2747	20.7603
0.528056	1901	291.188	18.1877	26.8123	309.302	25.6775	25.2862	23.7678	22.2771	20.7632
0.528333	1902	291.188	18.188	26.812	309.298	25.6791	25.2878	23.7697	22.2794	20.7661
0.528611	1903	291.188	18.1884	26.8116	309.294	25.6808	25.2896	23.7718	22.2817	20.7689
0.528889	1904	291.189	18.1888	26.8112	309.29	25.6824	25.2913	23.7737	22.2841	20.7718
0.529167	1905	291.189	18.1891	26.8109	309.286	25.6841	25.293	23.7757	22.2864	20.7747
0.529444	1906	291.189	18.1895	26.8105	309.281	25.6858	25.2947	23.7776	22.2887	20.7775
0.529722	1907	291.19	18.1898	26.8102	309.277	25.6874	25.2964	23.7796	22.291	20.7804
0.53	1908	291.19	18.1902	26.8098	309.273	25.689	25.2981	23.7816	22.2933	20.7833
0.530278	1909	291.191	18.1906	26.8094	309.269	25.6907	25.2998	23.7835	22.2957	20.7861
0.530556	1910	291.191	18.1909	26.8091	309.265	25.6924	25.3015	23.7855	22.298	20.789
0.530833	1911	291.191	18.1913	26.8087	309.261	25.694	25.3033	23.7875	22.3003	20.7918
0.531111	1912	291.192	18.1916	26.8084	309.257	25.6956	25.3049	23.7894	22.3026	20.7947
0.531389	1913	291.192	18.192	26.808	309.252	25.6973	25.3066	23.7914	22.3049	20.7975
0.531667	1914	291.192	18.1923	26.8077	309.249	25.699	25.3083	23.7933	22.3073	20.8004
0.531944	1915	291.193	18.1927	26.8073	309.244	25.7006	25.3101	23.7953	22.3096	20.8032
0.532222	1916	291.193	18.1931	26.8069	309.24	25.7022	25.3118	23.7972	22.3119	20.806
0.5325	1917	291.193	18.1934	26.8066	309.236	25.7039	25.3134	23.7992	22.3142	20.8089
0.532778	1918	291.194	18.1938	26.8062	309.232	25.7055	25.3151	23.8011	22.3165	20.8117
0.533056	1919	291.194	18.1941	26.8059	309.228	25.7071	25.3168	23.8031	22.3188	20.8145
0.533333	1920	291.194	18.1945	26.8055	309.224	25.7088	25.3185	23.805	22.3211	20.8174
0.533611	1921	291.195	18.1948	26.8052	309.22	25.7104	25.3202	23.8069	22.3234	20.8202
0.533889	1922	291.195	18.1952	26.8048	309.215	25.712	25.3219	23.8089	22.3257	20.823
0.534167	1923	291.196	18.1955	26.8045	309.212	25.7137	25.3236	23.8109	22.328	20.8258
0.534444	1924	291.196	18.1959	26.8041	309.207	25.7153	25.3253	23.8128	22.3303	20.8287
0.534722	1925	291.196	18.1963	26.8037	309.203	25.717	25.327	23.8148	22.3326	20.8315
0.535	1926	291.197	18.1966	26.8034	309.199	25.7186	25.3287	23.8167	22.3348	20.8343
0.535278	1927	291.197	18.197	26.803	309.195	25.7202	25.3304	23.8186	22.3371	20.8371
0.535556	1928	291.197	18.1973	26.8027	309.191	25.7219	25.3321	23.8206	22.3394	20.8399
0.535833	1929	291.198	18.1977	26.8023	309.187	25.7235	25.3337	23.8225	22.3417	20.8427
0.536111	1930	291.198	18.198	26.802	309.183	25.7251	25.3354	23.8244	22.344	20.8455
0.536389	1931	291.198	18.1984	26.8016	309.179	25.7267	25.3371	23.8264	22.3463	20.8483
0.536667	1932	291.199	18.1988	26.8012	309.174	25.7284	25.3388	23.8283	22.3485	20.8511
0.536944	1933	291.199	18.1991	26.8009	309.17	25.73	25.3405	23.8302	22.3508	20.8539
0.537222	1934	291.199	18.1995	26.8005	309.166	25.7316	25.3421	23.8322	22.3531	20.8567
0.5375	1935	291.2	18.1998	26.8002	309.162	25.7332	25.3438	23.8341	22.3553	20.8595
0.537778	1936	291.2	18.2002	26.7998	309.158	25.7349	25.3455	23.836	22.3576	20.8623
0.538056	1937	291.201	18.2005	26.7995	309.154	25.7365	25.3472	23.8379	22.3599	20.8651
0.538333	1938	291.201	18.2009	26.7991	309.15	25.7381	25.3489	23.8399	22.3622	20.8678
0.538611	1939	291.201	18.2013	26.7987	309.145	25.7397	25.3505	23.8418	22.3644	20.8706
0.538889	1940	291.202	18.2016	26.7984	309.141	25.7413	25.3522	23.8437	22.3667	20.8734
0.539167	1941	291.202	18.202	26.798	309.137	25.743	25.3539	23.8456	22.3689	20.8762
0.539444	1942	291.202	18.2023	26.7977	309.133	25.7446	25.3555	23.8475	22.3712	20.8789
0.539722	1943	291.203	18.2027	26.7973	309.129	25.7462	25.3572	23.8495	22.3735	20.8817
0.54	1944	291.203	18.203	26.797	309.125	25.7478	25.3589	23.8513	22.3757	20.8845
0.540278	1945	291.203	18.2034	26.7966	309.121	25.7495	25.3606	23.8533	22.378	20.8873
0.540556	1946	291.204	18.2038	26.7962	309.117	25.751	25.3622	23.8552	22.3802	20.89
0.540833	1947	291.204	18.2041	26.7959	309.112	25.7527	25.3639	23.8571	22.3825	20.8928
0.541111	1948	291.204	18.2045	26.7955	309.108	25.7543	25.3656	23.859	22.3847	20.8955
0.541389	1949	291.205	18.2048	26.7952	309.104	25.7559	25.3672	23.8609	22.387	20.8983
0.541667	1950	291.205	18.2052	26.7948	309.1	25.7575	25.3689	23.8629	22.3892	20.9011
0.541944	1951	291.206	18.2056	26.7944	309.096	25.7591	25.3705	23.8647	22.3915	20.9037
0.542222	1952	291.206	18.2059	26.7941	309.092	25.7607	25.3722	23.8666	22.3937	20.9065
0.5425	1953	291.206	18.2063	26.7937	309.088	25.7624	25.3739	23.8686	22.396	20.9092
0.542778	1954	291.207	18.2066	26.7934	309.083	25.7639	25.3755	23.8705	22.3982	20.912
0.543056	1955	291.207	18.207	26.793	309.079	25.7656	25.3772	23.8723	22.4004	20.9147
0.543333	1956	291.207	18.2073	26.7927	309.075	25.7672	25.3788	23.8743	22.4027	20.9175
0.543611	1957	291.208	18.2077	26.7923	309.071	25.7687	25.3805	23.8762	22.4049	20.9202
0.543889	1958	291.208	18.2081	26.7919	309.067	25.7704	25.3821	23.8781	22.4071	20.923
0.544167	1959	291.208	18.2084	26.7916	309.063	25.7719	25.3838	23.8799	22.4094	20.9257
0.544444	1960	291.209	18.2088	26.7912	309.059	25.7736	25.3855	23.8818	22.4116	20.9284
0.544722	1961	291.209	18.2091	26.7909	309.055	25.7752	25.3871	23.8837	22.4138	20.9311
0.545	1962	291.21	18.2095	26.7905	309.05	25.7768	25.3888	23.8856	22.416	20.9338
0.545278	1963	291.21	18.2098	26.7902	309.046	25.7784	25.3904	23.8875	22.4182	20.9366
0.545556	1964	291.21	18.2102	26.7898	309.042	25.78	25.3921	23.8894	22.4205	20.9393
0.545833	1965	291.211	18.2106	26.7894	309.038	25.7815	25.3937	23.8913	22.4227	20.942
0.546111	1966	291.211	18.2109	26.7891	309.034	25.7832	25.3954	23.8932	22.4249	20.9447
0.546389	1967	291.211	18.2113	26.7887	309.03	25.7847	25.397	23.8951	22.4272	20.9474
0.546667	1968	291.212	18.2116	26.7884	309.026	25.7863	25.3987	23.897	22.4294	20.9501
0.546944	1969	291.212	18.212	26.788	309.021	25.7879	25.4003	23.8988	22.4316	20.9528
0.547222	1970	291.212	18.2124	26.7876	309.017	25.7895	25.4019	23.9008	22.4338	20.9555
0.5475	1971	291.213	18.2127	26.7873	309.013	25.7911	25.4036	23.9026	22.436	20.9582
0.547778	1972	291.213	18.2131	26.7869	309.009	25.7927	25.4052	23.9045	22.4382	20.9609
0.548056	1973	291.213	18.2134	26.7866	309.005	25.7943	25.4069	23.9064	22.4404	20.9636
0.548333	1974	291.214	18.2138	26.7862	309.001	25.7959	25.4085	23.9083	22.4426	20.9663
0.548611	1975	291.214	18.2142	26.7858	308.996	25.7975	25.4102	23.9101	22.4448	20.969
0.548889	1976	291.215	18.2145	26.7855	308.993	25.799	25.4118	23.912	22.4471	20.9717
0.549167	1977	291.215	18.2149	26.7851	308.988	25.8006	25.4135	23.9139	22.4492	20.9744
0.549444	1978	291.215	18.2152	26.7848	308.984	25.8022	25.4151	23.9157	22.4514	20.977
0.549722	1979	291.216	18.2156	26.7844	308.98	25.8038	25.4167	23.9176	22.4536	20.9797
0.55	1980	291.216	18.2159	26.7841	308.976	25.8054	25.4183	23.9195	22.4558	20.9824
0.550278	1981	291.216	18.2163	26.7837	308.972	25.807	25.42	23.9214	22.458	20.9851
0.550556	1982	291.217	18.2167	26.7833	308.968	25.8086	25.4216	23.9232	22.4602	20.9878
0.550833	1983	291.217	18.217	26.783	308.963	25.8101	25.4232	23.9251	22.4624	20.9904
0.551111	1984	291.217	18.2174	26.7826	308.96	25.8117	25.4248	23.927	22.4646	20.9931
0.551389	1985	291.218	18.2177	26.7823	308.955	25.8133	25.4265	23.9288	22.4667	20.9958
0.551667	1986	291.218	18.2181	26.7819	308.951	25.8149	25.4281	23.9307	22.4689	20.9984
0.551944	1987	291.218	18.2185	26.7815	308.947	25.8165	25.4297	23.9326	22.4711	21.0011
0.552222	1988	291.219	18.2188	26.7812	308.943	25.818	25.4314	23.9344	22.4733	21.0038
0.5525	1989	291.219	18.2192	26.7808	308.939	25.8196	25.433	23.9363	22.4755	21.0064
0.552778	1990	291.22	18.2195	26.7805	308.935	25.8212	25.4346	23.9381	22.4777	21.009
0.553056	1991	291.22	18.2199	26.7801	308.93	25.8227	25.4362	23.94	22.4799	21.0117
0.553333	1992	291.22	18.2203	26.7797	308.926	25.8243	25.4379	23.9418	22.482	21.0144
0.553611	1993	291.221	18.2206	26.7794	308.922	25.8259	25.4395	23.9437	22.4842	21.017
0.553889	1994	291.221	18.221	26.779	308.918	25.8275	25.4411	23.9455	22.4863	21.0196
0.554167	1995	291.221	18.2213	26.7787	308.914	25.829	25.4427	23.9474	22.4885	21.0223
0.554444	1996	291.222	18.2217	26.7783	308.91	25.8306	25.4444	23.9492	22.4907	21.0249
0.554722	1997	291.222	18.2221	26.7779	308.905	25.8322	25.446	23.9511	22.4928	21.0275
[truncated: 26,083 more rows]

## Sheet: winter(12#)
Experimental data
	Heat pump unit		12#GHE
Time	inlet temperature	outlet temperature	Flow rate	Well wall temperature(5m)	Well wall temperature(10m)	Well wall temperature(15m)	Well wall temperature(20m)	Well wall temperature(40m)	Well wall temperature(50m)	Well wall temperature(60m)	Well wall temperature(70m)	Well wall temperature(80m)	Inlet temperature of the GHE	Outlet temperature of the GHE	Inlet and outlet temperature difference	Heat transfer per unit depth
	℃	℃	m3/h	℃	℃	℃	℃	℃	℃	℃	℃	℃	℃	℃	℃	W/m
2023-01-05 19:00:00	15.0988	14.1021	1.04695	16.6158	18.5932	15.5605	16.9546	16.8011	17.4639	17.5133	17.575	18.3545	13.2702	14.3732	1.10294	16.7595
2023-01-05 19:04:00	14.0768	12.7156	1.06343	16.6356	18.4532	15.8093	17.115	16.8011	17.3249	17.3832	17.159	17.8708	11.7	11.9135	0.213516	3.29552
2023-01-05 19:06:00	13.7561	12.0072	1.0642	16.298	18.3631	15.6302	16.9446	16.7515	17.3051	17.3531	17.0665	17.882	10.7957	13.0288	2.23317	34.4927
2023-01-05 19:08:00	12.193	10.3172	1.06587	16.01	18.3431	15.4212	16.7141	16.5533	17.2653	17.1629	16.8007	17.7357	10.895	13.0488	2.15371	33.3178
2023-01-05 19:10:00	11.702	10.3577	1.06625	15.8015	18.3031	15.2719	16.5538	16.3849	17.2157	16.9928	16.5349	17.5445	10.1199	12.3218	2.20194	34.0761
2023-01-05 19:12:00	13.9966	13.2621	1.0658	15.5235	18.233	15.0829	16.3533	16.256	17.166	16.8726	16.3153	17.432	9.03664	12.0032	2.96652	45.8887
2023-01-05 19:14:00	15.5798	14.9218	1.06572	15.1859	18.163	14.8241	16.0727	16.038	17.1065	16.6624	16.0148	17.252	9.48385	11.8737	2.38986	36.9657
2023-01-05 19:16:00	16.1709	15.5492	1.06526	15.0468	18.0829	14.7047	15.8923	15.8398	17.0469	16.4522	15.6912	17.0607	11.3323	11.4654	0.133112	2.05806
2023-01-05 19:44:00	12.9245	10.8738	1.07709	15.9108	17.9629	15.5605	16.7542	16.5533	16.8781	17.0028	16.3962	17.297	12.028	12.9591	0.931152	14.5565
2023-01-05 19:46:00	11.9425	10.1452	1.07747	15.7618	17.9729	15.4112	16.644	16.4542	16.888	16.9127	16.3153	17.2632	11.1435	12.999	1.85547	29.0163
2023-01-05 19:48:00	12.3734	10.7827	1.079	15.5036	17.9729	15.2023	16.4435	16.3056	16.888	16.7826	16.1535	17.162	9.62298	12.6106	2.98762	46.7874
2023-01-05 19:50:00	12.7541	11.1875	1.07816	15.166	17.9629	14.8639	16.1529	16.0578	16.8383	16.5824	15.8761	17.0158	9.2354	12.2123	2.97688	46.583
2023-01-05 19:52:00	12.6539	10.8333	1.07892	14.8979	17.9028	14.6251	15.9224	15.8398	16.7986	16.3721	15.5756	16.8245	9.50373	11.7144	2.21065	34.6173
2023-01-05 19:54:00	11.3613	8.951	1.07739	14.7192	17.8328	14.4957	15.732	15.6713	16.739	16.202	15.2983	16.622	9.66273	11.087	1.42429	22.2719
2023-01-05 19:56:00	8.91646	5.93524	1.07701	14.5702	17.7427	14.4161	15.6017	15.5623	16.6795	16.1119	15.1134	16.5432	9.13602	10.9177	1.78172	27.8512
2023-01-05 19:58:00	8.45554	6.23884	1.07655	14.3219	17.6627	14.2569	15.4313	15.4731	16.6298	16.0218	14.9631	16.4307	7.50619	10.8978	3.39164	52.9943
2023-01-05 20:00:00	9.57778	7.79732	1.07739	13.9247	17.6227	13.9584	15.1106	15.265	16.5702	15.8416	14.732	16.3295	5.84654	10.8381	4.99153	78.0535
2023-01-05 20:02:00	10.1189	8.30332	1.07686	13.4978	17.5526	13.5703	14.7197	14.938	16.5206	15.5413	14.339	16.127	6.05524	10.4696	4.41439	68.9944
2023-01-05 20:04:00	10.169	8.3438	1.07564	13.2296	17.4626	13.3414	14.4291	14.6506	16.4113	15.2811	13.9345	15.857	6.86022	9.68295	2.82273	44.0676
2023-01-05 20:06:00	10.0688	8.17176	1.07587	13.1006	17.3325	13.2519	14.2687	14.5119	16.322	15.1309	13.6572	15.6657	7.14842	9.09543	1.94701	30.4026
2023-01-05 20:08:00	9.4876	7.31156	1.07518	12.9814	17.2124	13.1723	14.1685	14.4326	16.2326	15.0408	13.5069	15.5645	7.1683	9.09543	1.92713	30.073
2023-01-05 20:10:00	7.5838	4.94348	1.07556	12.8324	17.1224	13.1225	14.0282	14.3632	16.1532	14.9808	13.3798	15.4857	6.9596	9.21492	2.25532	35.207
2023-01-05 20:12:00	6.77218	4.43748	1.07495	12.7034	17.0423	13.0429	13.918	14.274	16.0737	14.9007	13.2642	15.4295	6.02543	9.22488	3.19945	49.917
2023-01-05 20:14:00	6.95254	4.78156	1.07594	12.4352	16.9923	12.8439	13.7075	14.1551	16.0241	14.7805	13.0909	15.3395	4.54466	9.17509	4.63043	72.3093
2023-01-05 20:16:00	7.25314	5.12564	1.07541	12.0778	16.9222	12.5354	13.3868	13.8974	15.9347	14.5703	12.8251	15.182	4.14714	9.0058	4.85866	75.8358
2023-01-05 20:18:00	7.35334	5.19648	1.07488	11.7898	16.8622	12.2568	13.1062	13.6497	15.8553	14.3301	12.4668	14.9682	4.32603	8.46807	4.14204	64.6185
2023-01-05 20:20:00	7.31326	5.16612	1.07434	11.6111	16.7521	12.0876	12.9158	13.4515	15.7659	14.1299	12.201	14.777	4.4751	7.91042	3.43533	53.5666
2023-01-05 20:22:00	6.52168	3.83028	1.07465	11.4422	16.6321	11.9682	12.7254	13.3326	15.6567	14.0198	11.9583	14.6195	4.50491	7.66147	3.15656	49.2339
2023-01-05 20:24:00	6.06076	3.79992	1.07366	11.2933	16.542	11.8587	12.5951	13.2136	15.5673	13.8997	11.7849	14.4957	4.3459	7.61168	3.26578	50.8904
2023-01-05 20:26:00	6.16096	4.05292	1.07381	11.0848	16.442	11.7493	12.4347	13.1145	15.4878	13.7896	11.6347	14.3945	3.49124	7.57185	4.08062	63.5969
2023-01-05 20:28:00	6.31126	4.2452	1.07251	10.8762	16.3719	11.5502	12.2243	12.956	15.4084	13.6594	11.4382	14.2707	3.37198	7.49219	4.12021	64.1364
2023-01-05 20:30:00	6.39142	4.32616	1.07244	10.6776	16.2819	11.401	12.0439	12.7875	15.319	13.4893	11.1724	14.1245	3.4813	7.28307	3.80177	59.1754
2023-01-05 20:32:00	6.37138	4.2958	1.07244	10.5486	16.2018	11.2716	11.9136	12.6686	15.2396	13.3691	11.0106	13.9895	3.59062	6.97437	3.38376	52.6688
2023-01-05 20:34:00	6.10084	3.67848	1.07228	10.4592	16.1118	11.2119	11.7933	12.5794	15.1601	13.279	10.8604	13.8882	3.63037	6.84492	3.21455	50.028
2023-01-05 20:36:00	5.16898	3.49632	1.07213	10.34	16.0217	11.1323	11.673	12.5001	15.0708	13.199	10.7333	13.787	3.57074	6.80509	3.23435	50.3289
2023-01-05 20:38:00	7.46356	5.98584	1.0719	10.2209	15.9517	11.0228	11.5929	12.4208	14.9913	13.1189	10.6177	13.7308	2.83533	6.78517	3.94984	61.4494
2023-01-05 20:40:00	7.29322	5.52032	1.07198	10.0421	15.8716	10.8636	11.4225	12.3019	14.9119	13.0288	10.4906	13.6408	3.53099	6.72542	3.19443	49.7008
2023-01-05 20:42:00	7.12288	5.3584	1.07297	10.052	15.8216	10.8537	11.3523	12.2028	14.8523	12.8787	10.3056	13.5058	4.66392	6.61588	1.95196	30.3978
2023-01-05 20:44:00	6.91246	5.09528	1.07297	10.1216	15.7415	10.9233	11.4125	12.2524	14.7729	12.9087	10.3056	13.4495	4.48504	6.26735	1.78232	27.756
2023-01-05 20:46:00	6.41146	4.18448	1.0719	10.1216	15.6615	10.9333	11.4125	12.2524	14.7133	12.9387	10.3288	13.4608	4.3459	6.65572	2.30981	35.9348
2023-01-05 20:48:00	5.5798	3.51656	1.0719	10.0918	15.6315	10.9233	11.3824	12.2524	14.6636	12.9087	10.3288	13.4608	4.12727	6.90467	2.7774	43.2092
2023-01-05 20:50:00	5.44954	3.385	1.07213	10.0421	15.6115	10.8437	11.3323	12.2127	14.6239	12.8787	10.3056	13.4157	3.33223	6.88475	3.55252	55.2799
2023-01-05 20:52:00	5.55976	3.51656	1.07121	9.89317	15.5714	10.6945	11.2221	12.1235	14.5743	12.8186	10.2363	13.3707	2.96452	6.825	3.86048	60.0207
2023-01-05 20:54:00	5.79022	3.83028	1.07106	9.76408	15.5414	10.5551	11.0918	12.0046	14.5246	12.6885	10.0861	13.2695	2.86514	6.68559	3.82045	59.3899
2023-01-05 20:56:00	6.12088	4.12376	1.07053	9.64492	15.4914	10.4357	10.9615	11.8758	14.465	12.5784	9.93582	13.1683	2.94465	6.34702	3.40237	52.8644
2023-01-05 20:58:00	5.8303	3.8404	1.07083	9.56548	15.4414	10.3561	10.8813	11.8064	14.4154	12.4983	9.79714	13.0445	3.17322	6.16777	2.99455	46.5412
2023-01-05 21:00:00	5.89042	3.9416	1.07022	9.52576	15.3713	10.3163	10.8412	11.7569	14.3359	12.4382	9.70468	12.9883	3.24279	6.07815	2.83537	44.042
2023-01-05 21:02:00	5.85034	3.9416	1.06923	9.47611	15.3213	10.2666	10.7911	11.7172	14.2863	12.3982	9.6469	12.932	3.14341	6.07815	2.93475	45.5434
2023-01-05 21:04:00	5.85034	3.9416	1.06908	9.42646	15.2512	10.2268	10.721	11.6776	14.2466	12.3381	9.60067	12.8983	3.17322	6.11798	2.94476	45.6924
2023-01-05 21:06:00	5.81026	3.91124	1.06992	9.37681	15.2112	10.177	10.6708	11.628	14.1969	12.2981	9.55444	12.842	3.15334	6.09807	2.94472	45.7276
2023-01-05 21:08:00	5.65996	3.67848	1.06885	9.33709	15.1712	10.1372	10.6308	11.5983	14.1274	12.258	9.4851	12.797	3.16328	6.03832	2.87504	44.6009
2023-01-05 21:10:00	5.53972	3.57728	1.07007	9.29737	15.1212	10.0974	10.5907	11.5488	14.1075	12.208	9.46199	12.7632	3.11359	6.0184	2.90481	45.1142
2023-01-05 21:12:00	5.51968	3.5874	1.06892	9.25765	15.0911	10.0476	10.5406	11.5091	14.0678	12.188	9.4042	12.707	2.93471	5.99849	3.06378	47.5323
2023-01-05 21:14:00	5.5798	3.65824	1.06908	9.17821	15.0511	9.97799	10.4904	11.4398	14.0082	12.1279	9.33486	12.6732	2.8552	5.95866	3.10345	48.1546
2023-01-05 21:16:00	5.61988	3.71896	1.06862	9.13849	15.0311	9.90833	10.4203	11.3803	13.9586	12.0678	9.26552	12.6058	2.86514	5.90887	3.04372	47.2076
2023-01-05 21:18:00	5.61988	3.62788	1.06824	9.09877	14.9811	9.86853	10.3802	11.3506	13.9189	12.0278	9.21929	12.5608	2.90489	5.8292	2.92431	45.3393
2023-01-05 21:20:00	5.43952	3.44572	1.06862	9.05905	14.9411	9.83868	10.3401	11.3109	13.8791	11.9878	9.17306	12.5158	2.93471	5.78937	2.85466	44.2753
2023-01-05 21:22:00	5.30926	3.36476	1.06793	9.01933	14.901	9.80882	10.3	11.2713	13.8394	11.9477	9.10372	12.4482	2.83533	5.74954	2.91421	45.1698
2023-01-05 21:24:00	5.26918	3.32428	1.06877	8.97961	14.871	9.75907	10.2599	11.2515	13.7997	11.9177	9.06905	12.4258	2.6962	5.74954	3.05334	47.3636
2023-01-05 21:26:00	5.28922	3.385	1.06824	8.92003	14.821	9.68941	10.1998	11.1821	13.7501	11.8676	8.99971	12.4032	2.62663	5.72962	3.10299	48.1097
2023-01-05 21:28:00	5.36938	3.45584	1.06915	8.86045	14.791	9.63965	10.1397	11.1425	13.7203	11.8176	8.97659	12.347	2.61669	5.64996	3.03327	47.069
2023-01-05 21:30:00	5.24914	3.30404	1.06816	8.82073	14.7409	9.5899	10.0996	11.1028	13.6805	11.7775	8.90725	12.302	2.65644	5.60017	2.94372	45.6371
2023-01-05 21:32:00	5.179	3.25344	1.06809	8.80087	14.7109	9.56005	10.0595	11.0533	13.6508	11.7375	8.86102	12.2457	2.66638	5.54042	2.87404	44.5536
2023-01-05 21:34:00	5.20906	3.27368	1.0687	8.76115	14.6909	9.52024	10.0194	11.0434	13.621	11.6975	8.8148	12.212	2.54713	5.5205	2.97338	46.1199
2023-01-05 21:36:00	5.2291	3.3344	1.06816	8.72143	14.6509	9.48044	9.99937	11.0037	13.5812	11.6674	8.78012	12.1895	2.50737	5.50059	2.99321	46.4043
2023-01-05 21:38:00	5.24914	3.34452	1.06839	8.68171	14.6209	9.44064	9.94926	10.9443	13.5415	11.6174	8.7339	12.1445	2.53719	5.46076	2.92357	45.3343
2023-01-05 21:40:00	5.19904	3.1826	1.06854	8.63206	14.5808	9.40083	9.9192	10.9344	13.4919	11.5874	8.66456	12.1107	2.55706	5.41097	2.8539	44.2604
2023-01-05 21:42:00	5.0287	3.09152	1.06847	8.60227	14.5408	9.38093	9.87911	10.8848	13.4621	11.5473	8.64144	12.0883	2.55706	5.39105	2.83399	43.9484
2023-01-05 21:44:00	5.00866	3.10164	1.06847	8.57248	14.5208	9.34112	9.84904	10.8749	13.4224	11.5273	8.61833	12.0433	2.43781	5.37113	2.93333	45.4889
2023-01-05 21:46:00	5.08882	3.17248	1.0677	8.53276	14.4908	9.28142	9.80895	10.8154	13.4025	11.4973	8.59521	12.0095	2.3583	5.35122	2.99291	46.3798
2023-01-05 21:48:00	5.10886	3.22308	1.06809	8.49304	14.4608	9.24161	9.75884	10.7956	13.3727	11.4572	8.52587	11.9645	2.36824	5.35122	2.98298	46.2423
2023-01-05 21:50:00	5.1289	3.22308	1.06877	8.48311	14.4508	9.22171	9.71876	10.756	13.333	11.4072	8.4912	11.9307	2.40799	5.29147	2.88348	44.7286
2023-01-05 21:52:00	4.8784	2.86888	1.06694	8.44339	14.4107	9.19186	9.70873	10.7262	13.2933	11.3772	8.46809	11.9195	2.43781	5.23172	2.79391	43.2651
2023-01-05 21:54:00	7.44352	6.65376	1.06702	8.43346	14.3707	9.16201	9.66865	10.6866	13.2535	11.3671	8.42186	11.8745	2.38812	5.21181	2.82369	43.7293
2023-01-05 21:56:00	10.7401	10.7726	1.06877	8.39374	14.3407	9.1222	9.62856	10.6767	13.2238	11.3271	8.39874	11.8633	3.04403	5.21181	2.16778	33.6267

## Sheet: winter(11#and12#)
Experimental data
	Heat pump unit		Flow rate		Well wall temperature of 11#GHE										Well wall temperature of 12#GHE									11#GHE		12#GHE
Time	inlet temperature	outlet temperature	11#	12#	-5m	-10m	-15m	-20m	-30m	-40m	-50m	-60m	-70m	-80m	-5m	-10m	-15m	-20m	-40m	-50m	-60m	-70m	-80m	Outlet temperature of the GHE	Inlet temperature of the GHE	Outlet temperature of the GHE	Inlet temperature of the GHE
	℃	℃	m3/h	m3/h	℃	℃	℃	℃	℃	℃	℃	℃	℃	℃	℃	℃	℃	℃	℃	℃	℃	℃	℃	℃	℃	℃	℃
2023-01-05 09:06:00	14.2972	13.6467	0.494804	0.967834	19.224	16.8421	17.5264	17.5868	18.3488	18.3006	18.8151	19.4265	19.8346	20.5073	18.85	19.4738	17.6005	18.8288	18.3668	18.3974	19.0949	19.4935	19.547	14.9816	5.52437	6.36332	14.0346
2023-01-05 09:08:00	13.676	13.1407	0.496406	0.971496	19.224	16.3847	16.7967	17.3671	18.3488	18.2807	18.7952	19.3866	19.8346	20.4773	17.6982	19.4638	16.7546	18.1372	18.0695	18.3974	18.9447	19.3432	19.4683	15.2997	5.97967	8.39067	15.2893
2023-01-05 09:10:00	12.0928	10.7018	0.499153	1.02506	19.224	15.6788	15.9471	16.5381	17.3727	18.1517	18.7454	19.3368	19.8346	20.4074	17.152	19.4738	16.2372	17.6261	17.4056	18.3477	18.234	18.384	19.0408	15.5183	8.18693	11.0441	15.13
2023-01-05 09:12:00	12.6639	11.2685	0.496864	1.023	19.2041	15.2215	15.6172	15.9987	16.7614	17.556	18.3275	19.0977	19.8346	20.3375	16.9435	19.4237	16.1078	17.4758	17.1677	18.2584	17.9337	17.8177	18.5233	15.7569	8.87979	10.6168	12.2621
2023-01-05 09:14:00	13.706	12.4626	0.478935	1.03078	19.1643	15.0127	15.4473	15.749	16.5247	17.2085	17.8896	18.7092	19.8346	20.0478	16.6059	19.2436	15.9486	17.2954	17.0686	18.1591	17.8236	17.5519	18.3545	15.7171	10.2358	9.33478	12.2123
2023-01-05 09:16:00	14.1168	12.5436	0.478401	1.01674	19.1045	14.963	15.4973	15.6791	16.4656	17.0199	17.6607	18.4801	19.8346	19.7081	16.1888	19.1136	15.6998	16.9847	16.8506	18.0697	17.6034	17.2167	18.2307	15.5879	10.1269	9.70249	12.5807
2023-01-05 09:18:00	12.8042	10.8333	0.475502	1.01819	19.0448	14.9431	15.5073	15.6891	16.4853	16.9504	17.5015	18.3008	19.8247	19.5383	15.9604	19.0235	15.5605	16.7742	16.6623	17.9902	17.4132	16.8354	17.9945	15.5183	9.45387	10.6565	12.2621
2023-01-05 09:20:00	12.0427	10.0136	0.471	1.02032	18.995	14.8238	15.4173	15.6391	16.436	16.9107	17.4717	18.241	19.8147	19.3884	15.8313	18.9034	15.5306	16.684	16.5831	17.9108	17.2931	16.6158	17.837	15.1804	9.57265	10.2888	11.8239
2023-01-05 09:22:00	11.9625	10.0237	0.466575	1.02208	18.9453	14.6846	15.2873	15.5492	16.2979	16.8313	17.4319	18.2011	19.8047	19.3185	15.6327	18.8134	15.451	16.5538	16.5335	17.8214	17.233	16.4886	17.7695	14.6834	10.0774	9.19565	11.794
2023-01-05 09:24:00	12.3834	10.6512	0.460777	1.0159	18.8856	14.6051	15.2174	15.5093	16.1895	16.732	17.3523	18.1414	19.7948	19.2785	15.3149	18.7233	15.2421	16.3233	16.3849	17.742	17.0929	16.2575	17.6682	14.5243	10.1269	8.67887	11.9932
2023-01-05 09:26:00	12.1629	10.1047	0.45658	1.02345	18.8458	14.5355	15.1774	15.4793	16.15	16.6526	17.2826	18.0916	19.7549	19.2086	15.0568	18.6533	15.043	16.0927	16.1767	17.6725	16.9027	16.0033	17.4995	14.4349	9.53306	8.82794	11.7642
2023-01-05 09:28:00	10.8704	8.15152	0.450477	1.02513	18.786	14.4759	15.0774	15.4394	16.1106	16.6128	17.2428	18.0318	19.7349	19.1387	14.888	18.5732	14.9137	15.9324	16.038	17.593	16.7525	15.7374	17.342	14.415	9.06785	9.05652	11.3459
2023-01-05 09:30:00	9.02668	6.14776	0.445212	1.02673	18.7562	14.3665	14.9475	15.3595	16.0317	16.5632	17.2129	18.0119	19.7249	19.0887	14.7589	18.4932	14.8241	15.8021	15.929	17.5136	16.6324	15.541	17.207	14.3852	8.95897	8.41055	11.0572
2023-01-05 09:32:00	9.04672	6.70436	0.442084	1.02567	18.6965	14.2373	14.8375	15.2696	15.943	16.4937	17.1632	17.962	19.685	19.0487	14.4908	18.4031	14.6351	15.6017	15.8101	17.4242	16.5323	15.3792	17.0832	14.3554	9.08765	6.77078	11.0074
2023-01-05 09:34:00	9.9886	7.87828	0.442695	1.02376	18.6666	14.1478	14.7775	15.1797	15.8345	16.4143	17.0935	17.9122	19.6551	19.0088	14.1035	18.3231	14.3365	15.301	15.5921	17.3547	16.3421	15.1365	16.9708	14.2758	8.95897	5.69747	10.9675
2023-01-05 09:36:00	10.3593	8.23248	0.433692	1.02231	18.6168	14.0682	14.6976	15.0998	15.7852	16.315	17.0338	17.8624	19.6352	18.9588	13.7262	18.253	13.9982	14.9603	15.2948	17.2753	16.0518	14.732	16.7345	14.2361	8.26611	6.1745	10.6389
2023-01-05 09:38:00	10.3794	8.26284	0.441321	1.02246	18.587	13.9887	14.5876	15.0299	15.7359	16.2753	16.9642	17.8027	19.6152	18.8889	13.5275	18.153	13.7992	14.7197	15.047	17.166	15.8216	14.3853	16.4982	14.2261	7.27631	6.82047	9.9319
2023-01-05 09:40:00	10.2992	8.13128	0.440482	1.02437	18.5372	13.8197	14.3977	14.89	15.6077	16.2058	16.9144	17.7628	19.5853	18.8389	13.3985	18.0429	13.7196	14.5894	14.938	17.0568	15.6915	14.1426	16.307	14.2063	6.89029	7.00929	9.47383
2023-01-05 09:42:00	9.64792	6.9776	0.435981	1.02406	18.4974	13.6606	14.2078	14.7202	15.4204	16.1164	16.8448	17.703	19.5554	18.799	13.2793	17.9228	13.6698	14.4692	14.8587	16.9774	15.6214	13.9923	16.217	14.1466	7.13774	7.01923	9.47383
2023-01-05 09:44:00	9.31726	7.31156	0.433082	1.02452	18.4476	13.5214	14.0778	14.5504	15.2528	15.9675	16.7552	17.6333	19.5454	18.739	13.1601	17.8228	13.6002	14.379	14.7993	16.888	15.5313	13.8536	16.1382	14.087	7.38519	6.86022	9.56345
2023-01-05 09:46:00	9.40744	7.37228	0.435981	1.0259	18.4178	13.4419	14.0079	14.4605	15.164	15.8682	16.6358	17.5436	19.5055	18.6691	13.0211	17.7327	13.5006	14.2587	14.72	16.7986	15.4512	13.7496	16.0482	14.0174	7.46437	5.9658	9.59333
2023-01-05 09:48:00	9.64792	7.64552	0.436515	1.0262	18.368	13.3624	13.9579	14.4006	15.0852	15.7789	16.5562	17.4639	19.4756	18.5892	12.8225	17.6627	13.3414	14.0683	14.6011	16.7291	15.3311	13.611	15.9808	13.9776	7.46437	6.23412	9.55349
2023-01-05 09:50:00	9.77818	7.77708	0.437888	1.02628	18.3083	13.3226	13.9179	14.3507	15.0457	15.7094	16.4766	17.4042	19.4756	18.5093	12.7034	17.6127	13.2419	13.938	14.4524	16.6497	15.201	13.4029	15.812	13.9379	7.17733	6.32357	9.41408
2023-01-05 09:52:00	9.82828	7.85804	0.439719	1.02803	18.2784	13.2828	13.8579	14.3007	15.0063	15.6697	16.4368	17.3444	19.4557	18.4393	12.614	17.5226	13.1623	13.8478	14.3632	16.5603	15.0909	13.2642	15.7108	13.8782	6.89029	6.51239	9.09543
2023-01-05 09:54:00	9.71806	7.50384	0.439261	1.02788	18.2287	13.1834	13.758	14.2208	14.9471	15.62	16.387	17.3046	19.4158	18.3994	12.5445	17.4526	13.0927	13.7676	14.3137	16.4809	15.0308	13.1371	15.632	13.7987	6.91009	6.59189	9.05559
2023-01-05 09:56:00	8.46556	6.0668	0.437278	1.02666	18.1988	13.084	13.668	14.1309	14.8288	15.5406	16.3373	17.2647	19.3958	18.3594	12.4849	17.3825	13.0429	13.7075	14.2641	16.4113	14.9607	13.0447	15.5757	13.6894	6.98927	6.63164	9.05559
2023-01-05 09:58:00	8.46556	6.2186	0.437278	1.0259	18.169	13.0343	13.618	14.061	14.7795	15.4612	16.2676	17.2149	19.3759	18.3095	12.4352	17.3225	13.0031	13.6374	14.2047	16.3518	14.9407	12.9869	15.5195	13.6397	7.06845	6.15462	9.05559
2023-01-05 10:00:00	8.70604	6.5728	0.437278	1.02544	18.1092	12.9846	13.578	14.0211	14.7105	15.4116	16.2178	17.1551	19.3559	18.2595	12.2863	17.2724	12.8837	13.5472	14.1452	16.2823	14.8706	12.9291	15.4407	13.5602	7.10805	5.36952	9.04564
2023-01-05 10:02:00	9.00664	6.90676	0.438422	1.02521	18.0694	12.9448	13.538	13.9711	14.671	15.3421	16.1482	17.1053	19.3161	18.2096	12.1076	17.2124	12.7145	13.3567	13.9965	16.2326	14.7305	12.7442	15.3507	13.5204	7.04866	5.42915	9.01576
2023-01-05 10:04:00	9.10684	7.01808	0.435981	1.02651	18.0396	12.905	13.4981	13.9312	14.6415	15.3222	16.1283	17.0555	19.2961	18.1496	11.9884	17.1624	12.5752	13.2465	13.8677	16.1631	14.6104	12.5939	15.2157	13.4806	6.55376	5.65772	8.75685
2023-01-05 10:06:00	9.12688	7.01808	0.436667	1.02696	17.9798	12.8553	13.3981	13.8912	14.5823	15.2924	16.0885	17.0356	19.2762	18.1197	11.9388	17.0923	12.5155	13.1763	13.7884	16.1035	14.5303	12.4668	15.137	13.421	6.28651	5.82667	8.48799
2023-01-05 10:08:00	8.62588	6.40076	0.434455	1.02719	17.9699	12.746	13.3281	13.7714	14.533	15.2428	16.0487	16.9858	19.2363	18.0697	11.8692	17.0323	12.4657	13.0962	13.7488	16.0241	14.4502	12.3628	15.047	13.3812	6.28651	5.92605	8.42824
2023-01-05 10:10:00	8.70604	6.55256	0.428962	1.02727	17.94	12.6863	13.2382	13.7114	14.4245	15.1634	16.0089	16.9559	19.2263	18.0497	11.8295	16.9523	12.4259	13.0561	13.6992	15.9546	14.4202	12.305	15.002	13.3117	6.43498	5.77698	8.44816
2023-01-05 10:12:00	8.70604	6.65376	0.425986	1.02826	17.8903	12.6167	13.1782	13.6415	14.3752	15.0939	15.9293	16.9061	19.1864	17.9998	11.7401	16.9122	12.3762	13.006	13.6596	15.9049	14.3701	12.2241	14.9458	13.2818	6.49437	5.51859	8.46807
2023-01-05 10:14:00	8.75614	6.65376	0.427131	1.02917	17.8604	12.5869	13.1482	13.5916	14.3259	15.0442	15.8895	16.8662	19.1665	17.9698	11.6607	16.8722	12.2966	12.9158	13.5902	15.8652	14.3001	12.1548	14.9008	13.2421	6.53396	5.52853	8.44816
2023-01-05 10:16:00	8.686	6.5728	0.42858	1.02849	17.8405	12.567	13.1182	13.5616	14.3062	14.9946	15.8397	16.8164	19.1465	17.9099	11.5912	16.8222	12.2269	12.8456	13.5308	15.8056	14.23	12.0739	14.8108	13.1924	6.39539	5.61797	8.35853
2023-01-05 10:18:00	8.5858	6.4716	0.427359	1.02902	17.7907	12.5272	13.0882	13.5217	14.2668	14.9648	15.8099	16.7865	19.1365	17.8699	11.5416	16.7721	12.1772	12.7755	13.4614	15.7361	14.1599	11.9814	14.7432	13.1924	6.28651	5.59809	8.25895
2023-01-05 10:20:00	8.27518	5.98584	0.426062	1.02895	17.7708	12.4875	13.0382	13.4817	14.2273	14.9251	15.7601	16.7467	19.1166	17.8299	11.4919	16.7121	12.1274	12.7254	13.4218	15.6864	14.1299	11.9236	14.687	13.1427	6.28651	5.51859	8.21912
2023-01-05 10:22:00	8.16496	6.02632	0.430106	1.0304	17.731	12.4477	12.9983	13.4418	14.1879	14.8754	15.7501	16.7168	19.0767	17.81	11.4522	16.6721	12.0777	12.6752	13.3722	15.6467	14.0799	11.8774	14.6532	13.1029	6.30631	5.40927	8.19921
2023-01-05 10:24:00	8.25514	6.168	0.430564	1.02963	17.7012	12.4079	12.9683	13.3918	14.1485	14.8457	15.7103	16.6869	19.0667	17.78	11.3727	16.6221	11.998	12.5951	13.3227	15.5971	14.0298	11.7965	14.5858	13.0632	6.26672	5.09125	8.15937
2023-01-05 10:26:00	8.39542	6.3198	0.429343	1.02887	17.6912	12.3682	12.9483	13.3419	14.1386	14.7861	15.6805	16.657	19.0468	17.74	11.2933	16.582	11.9184	12.5149	13.2434	15.5375	13.9497	11.7272	14.5407	13.0234	6.22712	5.07138	8.10958
2023-01-05 10:28:00	8.4355	6.36028	0.430869	1.02872	17.6414	12.3284	12.9083	13.3019	14.0893	14.796	15.6407	16.6371	19.0268	17.72	11.2139	16.542	11.8388	12.4247	13.174	15.4878	13.8696	11.6347	14.462	12.9836	6.07865	5.21051	8.01
2023-01-05 10:30:00	8.41546	6.34004	0.427359	1.0294	17.6116	12.2986	12.8583	13.282	14.0597	14.7464	15.6009	16.6072	18.9969	17.6901	11.1741	16.492	11.799	12.3946	13.1245	15.4382	13.8296	11.5422	14.3945	12.9538	5.94008	5.28008	7.89051
2023-01-05 10:32:00	8.2351	6.04656	0.426062	1.03062	17.5917	12.2489	12.7883	13.232	14.0104	14.7166	15.5909	16.5674	18.977	17.6501	11.1245	16.452	11.7592	12.3445	13.0848	15.3885	13.7796	11.496	14.3495	12.9439	5.92029	5.30989	7.86063
2023-01-05 10:34:00	8.10484	5.915	0.423621	1.0291	17.5419	12.219	12.7484	13.1821	13.9611	14.6769	15.5611	16.5474	18.967	17.6401	11.1146	16.4019	11.7194	12.3044	13.065	15.3488	13.7495	11.4498	14.3045	12.9041	5.95988	5.2602	7.86063
2023-01-05 10:36:00	8.06476	6.18824	0.421942	1.02826	17.522	12.1693	12.7084	13.1521	13.9414	14.6272	15.5213	16.5176	18.9371	17.6102	11.055	16.3719	11.6796	12.2643	13.0055	15.2892	13.7095	11.4036	14.2707	12.8942	6.01927	5.07138	7.86063
2023-01-05 10:38:00	8.66596	6.78532	0.426749	1.02956	17.4822	12.1594	12.6984	13.1122	13.902	14.5975	15.4815	16.4777	18.9171	17.5802	10.9954	16.3219	11.61	12.2142	12.956	15.2495	13.6594	11.3573	14.2257	12.8544	6.01927	4.98194	7.84072
2023-01-05 10:40:00	8.70604	6.78532	0.428275	1.02834	17.4722	12.1295	12.6784	13.1022	13.8822	14.5776	15.4616	16.4578	18.8972	17.5502	10.9557	16.2919	11.5502	12.1641	12.9163	15.2098	13.6194	11.2996	14.1807	12.8246	5.97967	5.32977	7.80089
2023-01-05 10:42:00	8.75614	6.88652	0.43064	1.02856	17.4424	12.0898	12.6584	13.0522	13.8428	14.5478	15.4317	16.4179	18.8872	17.5103	10.9656	16.2418	11.5502	12.1341	12.8767	15.1701	13.5693	11.2187	14.1133	12.8147	5.851	5.57822	7.72122
2023-01-05 10:44:00	8.5858	6.59304	0.429343	1.02933	17.4225	12.0699	12.6184	13.0223	13.8231	14.5081	15.3919	16.398	18.8573	17.4903	10.9656	16.2118	11.5502	12.1441	12.8767	15.1204	13.5693	11.2418	14.0907	12.7749	5.81141	5.65772	7.65152
2023-01-05 10:46:00	8.44552	6.45136	0.427512	1.02856	17.3827	12.0301	12.5784	13.0023	13.7935	14.4783	15.382	16.3781	18.8373	17.4703	10.9855	16.1718	11.5602	12.1341	12.8767	15.1006	13.5693	11.2418	14.0795	12.765	6.01927	5.63784	7.76105
2023-01-05 10:48:00	8.4355	6.49184	0.428962	1.02887	17.3628	12.0301	12.5684	12.9723	13.7639	14.4684	15.3422	16.3482	18.8174	17.4403	10.9656	16.1518	11.5502	12.1341	12.8767	15.041	13.5493	11.2418	14.0795	12.7252	6.16774	5.4689	7.8208
2023-01-05 10:50:00	8.52568	6.61328	0.425681	1.0278	17.3429	12.0003	12.5484	12.9424	13.7541	14.4287	15.3123	16.3183	18.7975	17.4103	10.9259	16.1218	11.5104	12.124	12.8668	15.031	13.5293	11.2418	14.057	12.6854	6.22712	5.38939	7.86063
2023-01-05 10:52:00	8.62588	6.7246	0.426902	1.02773	17.313	11.9904	12.5484	12.9324	13.7541	14.3989	15.2924	16.2884	18.7875	17.4004	10.916	16.1118	11.4706	12.094	12.8371	14.9913	13.4993	11.2071	14.0233	12.6556	6.20733	5.44902	7.84072
2023-01-05 10:54:00	8.75614	6.88652	0.429953	1.02788	17.2931	11.9904	12.5384	12.9324	13.7343	14.389	15.2924	16.2785	18.7476	17.3704	10.906	16.0717	11.4607	12.0539	12.8172	14.9814	13.4793	11.1493	14.012	12.6357	6.10835	5.51859	7.76105
2023-01-05 10:56:00	8.66596	6.68412	0.429572	1.02704	17.2831	11.9804	12.5284	12.9224	13.7245	14.379	15.2625	16.2486	18.7376	17.3404	10.8862	16.0517	11.4308	12.0639	12.7875	14.9417	13.4492	11.1493	13.9782	12.6059	6.05886	5.59809	7.74114
2023-01-05 10:58:00	8.52568	6.61328	0.428504	1.02635	17.2632	11.9506	12.4985	12.8924	13.6949	14.3592	15.2625	16.2386	18.7276	17.3304	10.906	16.0317	11.4308	12.0539	12.7875	14.9317	13.4492	11.1262	13.9445	12.5662	6.07865	5.65772	7.72122
2023-01-05 11:00:00	8.64592	6.74484	0.43125	1.02689	17.2135	11.9208	12.4885	12.8625	13.685	14.3493	15.2227	16.2087	18.7077	17.3005	10.8862	16.0017	11.4308	12.0439	12.7776	14.902	13.4392	11.1146	13.9332	12.5363	6.12814	5.51859	7.74114
2023-01-05 11:02:00	8.75614	6.94724	0.432013	1.02757	17.2035	11.9108	12.4585	12.8425	13.6752	14.3294	15.2128	16.1988	18.6977	17.2905	10.8762	15.9917	11.401	12.0439	12.7776	14.8722	13.4392	11.1146	13.922	12.5264	6.18753	5.51859	7.76105
2023-01-05 11:04:00	8.9365	7.11928	0.428656	1.0259	17.1936	11.9009	12.4585	12.8225	13.6555	14.2996	15.1829	16.1888	18.6678	17.2605	10.8465	15.9617	11.3811	12.0238	12.7479	14.8523	13.4092	11.0915	13.8882	12.4966	6.20733	5.61797	7.78097
2023-01-05 11:06:00	9.00664	7.20024	0.428809	1.0275	17.1836	11.9009	12.4485	12.8225	13.6456	14.2897	15.173	16.149	18.6479	17.2405	10.8663	15.9517	11.3711	12.0138	12.738	14.8225	13.3791	11.0684	13.8882	12.4767	6.12814	5.80679	7.72122
2023-01-05 11:08:00	8.79622	6.84604	0.433082	1.02773	17.1537	11.8711	12.4285	12.8025	13.6357	14.2698	15.1431	16.139	18.6379	17.2105	10.8762	15.9216	11.3811	12.0439	12.738	14.7927	13.3691	11.0684	13.832	12.4469	6.14794	5.90617	7.72122
2023-01-05 11:10:00	8.70604	6.8258	0.433005	1.02689	17.1239	11.8611	12.4185	12.7726	13.616	14.2599	15.1332	16.1191	18.6279	17.2105	10.8862	15.9116	11.391	12.0439	12.7479	14.7828	13.3691	11.0684	13.832	12.427	6.22712	5.92605	7.74114
2023-01-05 11:12:00	8.7361	6.8258	0.433158	1.02651	17.1139	11.8412	12.4185	12.7526	13.5963	14.25	15.1133	16.0992	18.608	17.1906	10.906	15.8816	11.391	12.0539	12.7479	14.7828	13.3791	11.0684	13.832	12.427	6.30631	5.69747	7.78097
2023-01-05 11:14:00	8.77618	6.90676	0.432166	1.02704	17.094	11.8313	12.4185	12.7526	13.5963	14.2202	15.0934	16.0792	18.5681	17.1606	10.8762	15.8716	11.3711	12.0439	12.738	14.7431	13.3691	11.0915	13.832	12.3972	6.39539	5.6776	7.8208
2023-01-05 11:16:00	8.89642	7.09904	0.429343	1.02757	17.0741	11.8313	12.4085	12.7526	13.5963	14.2202	15.0834	16.0693	18.5481	17.1506	10.8663	15.8616	11.3512	12.0138	12.7082	14.7331	13.3591	11.0569	13.7982	12.3574	6.3261	5.69747	7.8208
2023-01-05 11:18:00	9.00664	7.13952	0.429801	1.03055	17.0542	11.8313	12.4185	12.7526	13.5963	14.2103	15.0635	16.0593	18.5481	17.1306	10.8465	15.8316	11.3413	12.0138	12.7082	14.7133	13.3391	11.0222	13.7758	12.3574	6.26672	5.77698	7.74114
2023-01-05 11:20:00	8.85634	6.99784	0.430335	1.0304	17.0443	11.8313	12.4085	12.7526	13.5963	14.2103	15.0635	16.0394	18.5481	17.1206	10.8465	15.8216	11.3313	12.0138	12.6983	14.7034	13.3291	11.0222	13.7532	12.3574	6.24692	5.90617	7.74114
2023-01-05 11:22:00	9.00664	7.2306	0.431632	1.02971	17.0343	11.8015	12.3985	12.7326	13.5766	14.1904	15.0635	16.0294	18.5382	17.1106	10.8762	15.8016	11.3413	12.0138	12.6983	14.6736	13.3291	11.0106	13.742	12.3276	6.26672	5.88629	7.72122
2023-01-05 11:24:00	9.10684	7.37228	0.43064	1.02933	17.0244	11.7915	12.3785	12.7226	13.5667	14.1805	15.0536	16.0294	18.5082	17.1106	10.8762	15.7916	11.3413	12.0238	12.6983	14.6636	13.3291	11.0106	13.742	12.3177	6.30631	5.84654	7.74114
2023-01-05 11:26:00	9.16696	7.41276	0.431861	1.0291	16.9845	11.7915	12.3685	12.7126	13.547	14.1805	15.0436	15.9995	18.4883	17.0807	10.8762	15.7916	11.3313	12.0238	12.6785	14.6537	13.3191	11.0106	13.742	12.3077	6.37559	6.00555	7.80089
2023-01-05 11:28:00	9.16696	7.433	0.435676	1.0291	16.9845	11.7915	12.3685	12.6927	13.547	14.1507	15.0138	15.9896	18.4783	17.0807	10.8862	15.7715	11.3413	12.0238	12.6785	14.6438	13.3191	11.0106	13.7308	12.2878	6.3657	6.09499	7.76105
2023-01-05 11:30:00	9.12688	7.31156	0.437812	1.02933	16.9646	11.7915	12.3685	12.6927	13.547	14.1408	15.0138	15.9896	18.4683	17.0707	10.906	15.7415	11.3512	12.0439	12.6983	14.614	13.3191	11.0222	13.7308	12.2779	6.39539	6.15462	7.76105
2023-01-05 11:32:00	9.02668	7.22048	0.435447	1.02818	16.9547	11.7915	12.3685	12.6827	13.547	14.1408	15.0038	15.9796	18.4584	17.0407	10.916	15.7415	11.3512	12.0539	12.7082	14.614	13.3291	11.0453	13.7082	12.2779	6.47457	6.1745	7.8208
2023-01-05 11:34:00	9.06676	7.31156	0.435065	1.02925	16.9547	11.8015	12.3585	12.6827	13.547	14.1408	14.9839	15.9497	18.4384	17.0407	10.9259	15.7315	11.3512	12.0639	12.7082	14.604	13.3291	11.0569	13.7308	12.268	6.53396	6.05524	7.84072
2023-01-05 11:36:00	9.187	7.41276	0.433082	1.0294	16.9248	11.7915	12.3685	12.6727	13.547	14.1308	14.974	15.9497	18.4185	17.0307	10.916	15.7315	11.3512	12.0539	12.7181	14.5842	13.3291	11.0453	13.7082	12.2481	6.55376	6.02543	7.88055
2023-01-05 11:38:00	9.2371	7.4836	0.439643	1.02963	16.9248	11.8015	12.3685	12.6727	13.547	14.1308	14.974	15.9497	18.4085	17.0107	10.916	15.7115	11.3413	12.0639	12.7082	14.5743	13.3191	11.0569	13.697	12.2282	6.55376	6.11487	7.88055
2023-01-05 11:40:00	9.25714	7.52408	0.437812	1.03055	16.9049	11.8015	12.3685	12.6827	13.547	14.1209	14.974	15.9198	18.3985	17.0008	10.9259	15.7115	11.3114	12.0639	12.6983	14.5643	13.2991	11.0569	13.6858	12.2282	6.51417	6.1745	7.8208
2023-01-05 11:42:00	9.21706	7.41276	0.436744	1.03001	16.885	11.8015	12.3685	12.6827	13.547	14.1209	14.964	15.9198	18.3886	16.9908	10.9458	15.7015	11.3413	12.0639	12.6983	14.5643	13.2991	11.0569	13.697	12.2183	6.51417	6.23412	7.8208
2023-01-05 11:44:00	9.10684	7.29132	0.437507	1.02994	16.885	11.7915	12.3685	12.6727	13.547	14.1209	14.964	15.9099	18.3786	16.9908	10.9557	15.6915	11.3413	12.0839	12.7082	14.5345	13.2991	11.0684	13.6858	12.1984	6.55376	6.254	7.84072
2023-01-05 11:46:00	9.16696	7.39252	0.433997	1.03085	16.8751	11.7915	12.3685	12.6527	13.547	14.1011	14.9441	15.8999	18.3686	16.9708	10.9557	15.6715	11.3413	12.094	12.7082	14.5345	13.2991	11.0684	13.6858	12.1984	6.61315	6.13474	7.88055
2023-01-05 11:48:00	9.2371	7.4836	0.43125	1.03078	16.8651	11.7915	12.3685	12.6727	13.547	14.1011	14.9342	15.8999	18.3586	16.9708	10.9557	15.6615	11.3413	12.094	12.6983	14.5246	13.2991	11.0684	13.6632	12.1984	6.64284	6.11487	7.89051
2023-01-05 11:50:00	9.2872	7.54432	0.435676	1.03146	16.8651	11.7816	12.3685	12.6527	13.5273	14.0911	14.9342	15.88	18.3387	16.9608	10.9557	15.6615	11.3114	12.0839	12.6785	14.5246	13.279	11.0684	13.6632	12.1884	6.63294	6.1745	7.89051
2023-01-05 11:52:00	9.32728	7.56456	0.435218	1.03215	16.8452	11.7816	12.3685	12.6527	13.547	14.1011	14.9342	15.87	18.3187	16.9608	10.9557	15.6615	11.3114	12.0839	12.6785	14.5047	13.279	11.0569	13.652	12.1785	6.57355	6.23412	7.84072
2023-01-05 11:54:00	9.20704	7.39252	0.43682	1.03078	16.8253	11.7617	12.3685	12.6527	13.547	14.0911	14.9342	15.87	18.3088	16.9508	10.9656	15.6315	11.3114	12.094	12.6785	14.4948	13.279	11.0569	13.6408	12.1785	6.59335	6.27388	7.86063
2023-01-05 11:56:00	9.10684	7.35204	0.438422	1.02994	16.8153	11.7915	12.3585	12.6427	13.5273	14.0911	14.9242	15.87	18.2988	16.9408	10.9656	15.6215	11.3114	12.0839	12.6983	14.4948	13.2891	11.0684	13.652	12.1586	6.61315	6.254	7.88055
2023-01-05 11:58:00	9.187	7.44312	0.435981	1.02986	16.7954	11.7617	12.3585	12.6427	13.5174	14.0812	14.9242	15.8601	18.2988	16.9408	10.9656	15.6215	11.3114	12.094	12.6785	14.4849	13.2891	11.0569	13.652	12.1487	6.64284	6.13474	7.86063
2023-01-05 12:00:00	9.25714	7.77708	0.438422	1.03101	16.7954	11.7518	12.3585	12.6427	13.5174	14.0812	14.9043	15.8501	18.2789	16.9208	10.9557	15.6215	11.3015	12.0839	12.6785	14.465	13.279	11.0684	13.6408	12.1487	6.68243	6.13474	7.90047
2023-01-05 12:02:00	9.82828	8.15152	0.439261	1.03108	16.7954	11.7617	12.3585	12.6427	13.5273	14.0613	14.9043	15.8501	18.2789	16.9208	10.9557	15.6115	11.3015	12.0839	12.6785	14.4551	13.259	11.0569	13.6182	12.1387	6.66264	6.21425	7.88055
2023-01-05 12:04:00	9.60784	7.85804	0.441093	1.03131	16.7855	11.7518	12.3585	12.6327	13.5273	14.0613	14.8944	15.8302	18.2589	16.9108	10.9557	15.5914	11.2716	12.0639	12.6587	14.4452	13.249	11.0569	13.607	12.1387	6.61315	6.63164	7.84072
2023-01-05 12:06:00	9.46756	7.75684	0.435142	1.03055	16.7755	11.7518	12.3385	12.6327	13.5174	14.0514	14.8944	15.8302	18.2489	16.9108	11.0053	15.5814	11.3313	12.094	12.6785	14.4253	13.259	11.0569	13.5958	12.1387	6.61315	6.71115	7.84072
2023-01-05 12:08:00	9.40744	7.70624	0.442542	1.02963	16.7556	11.7418	12.3285	12.6128	13.5174	14.0514	14.8944	15.8202	18.229	16.9108	11.045	15.5714	11.3711	12.1441	12.7082	14.4253	13.2891	11.1031	13.607	12.1189	6.66264	6.51239	7.86063
2023-01-05 12:10:00	9.49762	7.87828	0.442618	1.02956	16.7556	11.7418	12.3285	12.6028	13.5076	14.0514	14.8844	15.8202	18.229	16.9008	11.045	15.5714	11.3811	12.1641	12.738	14.4452	13.3191	11.1262	13.6408	12.1189	6.91009	6.4627	8.01
2023-01-05 12:12:00	9.61786	7.9896	0.440787	1.0291	16.7357	11.7518	12.3385	12.6028	13.5076	14.0514	14.8546	15.8103	18.229	16.8809	11.0351	15.5714	11.3512	12.1641	12.7181	14.4154	13.2991	11.1262	13.6182	12.1089	6.92988	6.48257	8.04984
2023-01-05 12:14:00	9.66796	8.05032	0.434684	1.0291	16.7258	11.7816	12.3685	12.6128	13.5174	14.0514	14.8546	15.7903	18.219	16.8709	11.045	15.5714	11.3512	12.1641	12.7082	14.4154	13.2891	11.1262	13.6408	12.1089	6.8606	6.57202	8.01
2023-01-05 12:16:00	9.71806	8.00984	0.438117	1.02963	16.7158	11.7816	12.3685	12.6427	13.5273	14.0514	14.8546	15.7804	18.1891	16.8709	11.055	15.5714	11.3512	12.1741	12.7082	14.4154	13.2891	11.1493	13.6182	12.099	6.821	6.63164	7.99009
2023-01-05 12:18:00	9.56776	7.8378	0.437583	1.02902	16.7158	11.7915	12.3685	12.6327	13.547	14.0514	14.8645	15.7903	18.1891	16.8709	11.0848	15.5514	11.3811	12.1842	12.738	14.4054	13.2991	11.1493	13.6408	12.0791	6.8606	6.69127	7.97017
2023-01-05 12:20:00	9.52768	7.81756	0.438804	1.02872	16.7059	11.7816	12.3685	12.6327	13.547	14.0514	14.8645	15.7804	18.1891	16.8709	11.0947	15.5514	11.391	12.2142	12.7479	14.4154	13.3191	11.1609	13.6182	12.0791	6.91009	6.63164	8.01

## Sheet: winter(simulation of GHE)
simulation
Time	Time	Outlet temperature	Outlet temperature	Inlet and outlet temperature difference	Heat transfer per unit depth	Well wall temperature(5m)	Well wall temperature(10m)	Well wall temperature(30m)	Well wall temperature(50m)	Well wall temperature(70m)
s	h	K	℃	℃	W/m	℃	℃	℃	℃	℃
1	0.000277778	290.3	17.3	9.59999	150.119	17.3	17.3	17.3	17.3	17.3
2	0.000555556	290.3	17.3	9.59999	150.119	17.3	17.3	17.3	17.3	17.3
3	0.000833333	290.3	17.3	9.59999	150.119	17.3	17.3	17.3	17.3	17.3
4	0.00111111	290.3	17.3	9.59999	150.119	17.3	17.3	17.3	17.3	17.3
5	0.00138889	290.3	17.3	9.59999	150.119	17.3	17.3	17.3	17.3	17.3
6	0.00166667	290.3	17.3	9.59999	150.119	17.3	17.3	17.3	17.3	17.3
7	0.00194444	290.3	17.3	9.59999	150.119	17.3	17.3	17.3	17.3	17.3
8	0.00222222	290.3	17.3	9.59999	150.119	17.3	17.3	17.3	17.3	17.3
9	0.0025	290.3	17.3	9.59999	150.119	17.3	17.3	17.3	17.3	17.3
10	0.00277778	290.3	17.3	9.59999	150.119	17.3	17.3	17.3	17.3	17.3
11	0.00305556	290.3	17.3	9.59999	150.119	17.3	17.3	17.3	17.3	17.3
12	0.00333333	290.3	17.3	9.59999	150.119	17.3	17.3	17.3	17.3	17.3
13	0.00361111	290.3	17.3	9.59999	150.119	17.3	17.3	17.3	17.3	17.3
14	0.00388889	290.3	17.3	9.59999	150.119	17.3	17.3	17.3	17.3	17.3
15	0.00416667	290.3	17.3	9.59999	150.119	17.3	17.3	17.3	17.3	17.3
16	0.00444444	290.3	17.3	9.59999	150.119	17.3	17.3	17.3	17.3	17.3
17	0.00472222	290.3	17.3	9.59999	150.119	17.3	17.3	17.3	17.3	17.3
18	0.005	290.3	17.3	9.59999	150.119	17.3	17.3	17.3	17.3	17.3
19	0.00527778	290.3	17.3	9.59999	150.119	17.2999	17.3	17.3	17.3	17.3
20	0.00555556	290.3	17.3	9.59999	150.119	17.2999	17.3	17.3	17.3	17.3
21	0.00583333	290.3	17.3	9.59999	150.119	17.2999	17.3	17.3	17.3	17.3
22	0.00611111	290.3	17.3	9.59999	150.119	17.2998	17.3	17.3	17.3	17.3
23	0.00638889	290.3	17.3	9.59999	150.119	17.2998	17.3	17.3	17.3	17.3
24	0.00666667	290.3	17.3	9.59999	150.119	17.2998	17.3	17.3	17.3	17.3
25	0.00694444	290.3	17.3	9.59999	150.119	17.2997	17.3	17.3	17.3	17.3
26	0.00722222	290.3	17.3	9.59999	150.119	17.2997	17.3	17.3	17.3	17.3
27	0.0075	290.3	17.3	9.59999	150.119	17.2997	17.3	17.3	17.3	17.3
28	0.00777778	290.3	17.3	9.59999	150.119	17.2996	17.3	17.3	17.3	17.3
29	0.00805556	290.3	17.3	9.59999	150.119	17.2996	17.3	17.3	17.3	17.3
30	0.00833333	290.3	17.3	9.59999	150.119	17.2995	17.3	17.3	17.3	17.3
31	0.00861111	290.3	17.3	9.59999	150.119	17.2994	17.3	17.3	17.3	17.3
32	0.00888889	290.3	17.3	9.59999	150.119	17.2993	17.3	17.3	17.3	17.3
33	0.00916667	290.3	17.3	9.59999	150.119	17.2992	17.3	17.3	17.3	17.3
34	0.00944444	290.3	17.3	9.59999	150.119	17.2992	17.3	17.3	17.3	17.3
35	0.00972222	290.3	17.3	9.59999	150.119	17.299	17.3	17.3	17.3	17.3
36	0.01	290.3	17.3	9.59999	150.119	17.2989	17.3	17.3	17.3	17.3
37	0.0102778	290.3	17.3	9.59999	150.119	17.2987	17.3	17.3	17.3	17.3
38	0.0105556	290.3	17.3	9.59999	150.119	17.2986	17.3	17.3	17.3	17.3
39	0.0108333	290.3	17.3	9.59999	150.119	17.2984	17.3	17.3	17.3	17.3
40	0.0111111	290.3	17.3	9.59999	150.119	17.2982	17.3	17.3	17.3	17.3
41	0.0113889	290.3	17.3	9.59999	150.119	17.298	17.3	17.3	17.3	17.3
42	0.0116667	290.3	17.3	9.59999	150.119	17.2978	17.3	17.3	17.3	17.3
43	0.0119444	290.3	17.3	9.59999	150.119	17.2976	17.3	17.3	17.3	17.3
44	0.0122222	290.3	17.3	9.59999	150.119	17.2973	17.3	17.3	17.3	17.3
45	0.0125	290.3	17.3	9.59999	150.119	17.297	17.3	17.3	17.3	17.3
46	0.0127778	290.3	17.3	9.59999	150.119	17.2967	17.3	17.3	17.3	17.3
47	0.0130556	290.3	17.3	9.59999	150.119	17.2964	17.3	17.3	17.3	17.3
48	0.0133333	290.3	17.3	9.59999	150.119	17.2961	17.3	17.3	17.3	17.3
49	0.0136111	290.3	17.3	9.59999	150.119	17.2957	17.3	17.3	17.3	17.3
50	0.0138889	290.3	17.3	9.59999	150.119	17.2953	17.3	17.3	17.3	17.3
51	0.0141667	290.3	17.3	9.59999	150.119	17.2949	17.3	17.3	17.3	17.3
52	0.0144444	290.3	17.3	9.59999	150.119	17.2945	17.3	17.3	17.3	17.3
53	0.0147222	290.3	17.3	9.59999	150.119	17.294	17.3	17.3	17.3	17.3
54	0.015	290.3	17.3	9.59999	150.119	17.2935	17.3	17.3	17.3	17.3
55	0.0152778	290.3	17.3	9.59999	150.119	17.293	17.3	17.3	17.3	17.3
56	0.0155556	290.3	17.3	9.59999	150.119	17.2924	17.3	17.3	17.3	17.3
57	0.0158333	290.3	17.3	9.59999	150.119	17.2918	17.3	17.3	17.3	17.3
58	0.0161111	290.3	17.3	9.59999	150.119	17.2912	17.3	17.3	17.3	17.3
59	0.0163889	290.3	17.3	9.59999	150.119	17.2906	17.3	17.3	17.3	17.3
60	0.0166667	290.3	17.3	9.59999	150.119	17.2899	17.3	17.3	17.3	17.3
61	0.0169444	290.3	17.3	9.59999	150.119	17.2892	17.3	17.3	17.3	17.3
62	0.0172222	290.3	17.3	9.59999	150.119	17.2885	17.3	17.3	17.3	17.3
63	0.0175	290.3	17.3	9.59999	150.119	17.2877	17.3	17.3	17.3	17.3
64	0.0177778	290.3	17.3	9.59999	150.119	17.2868	17.3	17.3	17.3	17.3
65	0.0180556	290.3	17.3	9.59999	150.119	17.286	17.2999	17.3	17.3	17.3
66	0.0183333	290.3	17.3	9.59999	150.119	17.2851	17.2999	17.3	17.3	17.3
67	0.0186111	290.3	17.3	9.59999	150.119	17.2841	17.2999	17.3	17.3	17.3
68	0.0188889	290.3	17.3	9.59999	150.119	17.2832	17.2999	17.3	17.3	17.3
69	0.0191667	290.3	17.3	9.59999	150.119	17.2822	17.2999	17.3	17.3	17.3
70	0.0194444	290.3	17.3	9.59999	150.119	17.2811	17.2999	17.3	17.3	17.3
71	0.0197222	290.3	17.3	9.59999	150.119	17.28	17.2999	17.3	17.3	17.3
72	0.02	290.3	17.3	9.59999	150.119	17.2788	17.2999	17.3	17.3	17.3
73	0.0202778	290.3	17.3	9.59999	150.119	17.2777	17.2998	17.3	17.3	17.3
74	0.0205556	290.3	17.3	9.59999	150.119	17.2765	17.2998	17.3	17.3	17.3
75	0.0208333	290.3	17.3	9.59999	150.119	17.2752	17.2998	17.3	17.3	17.3
76	0.0211111	290.3	17.3	9.59999	150.119	17.2739	17.2998	17.3	17.3	17.3
77	0.0213889	290.3	17.3	9.59999	150.119	17.2726	17.2998	17.3	17.3	17.3
78	0.0216667	290.3	17.3	9.59999	150.119	17.2711	17.2997	17.3	17.3	17.3
79	0.0219444	290.3	17.3	9.59999	150.119	17.2697	17.2997	17.3	17.3	17.3
80	0.0222222	290.3	17.3	9.59999	150.119	17.2682	17.2997	17.3	17.3	17.3
81	0.0225	290.3	17.3	9.59999	150.119	17.2668	17.2997	17.3	17.3	17.3
82	0.0227778	290.3	17.3	9.59999	150.119	17.2652	17.2996	17.3	17.3	17.3
83	0.0230556	290.3	17.3	9.59999	150.119	17.2636	17.2996	17.3	17.3	17.3
84	0.0233333	290.3	17.3	9.59999	150.119	17.262	17.2996	17.3	17.3	17.3
85	0.0236111	290.3	17.3	9.59999	150.119	17.2603	17.2995	17.3	17.3	17.3
86	0.0238889	290.3	17.3	9.59999	150.119	17.2585	17.2994	17.3	17.3	17.3
87	0.0241667	290.3	17.3	9.59999	150.119	17.2568	17.2994	17.3	17.3	17.3
88	0.0244444	290.3	17.3	9.59999	150.119	17.255	17.2993	17.3	17.3	17.3
89	0.0247222	290.3	17.3	9.59999	150.119	17.2531	17.2993	17.3	17.3	17.3
90	0.025	290.3	17.3	9.59999	150.119	17.2513	17.2992	17.3	17.3	17.3
91	0.0252778	290.3	17.3	9.59999	150.119	17.2493	17.2992	17.3	17.3	17.3
92	0.0255556	290.3	17.3	9.59999	150.119	17.2473	17.2991	17.3	17.3	17.3
93	0.0258333	290.3	17.3	9.59999	150.119	17.2453	17.299	17.3	17.3	17.3
94	0.0261111	290.3	17.3	9.59999	150.119	17.2433	17.2989	17.3	17.3	17.3
95	0.0263889	290.3	17.3	9.59999	150.119	17.2412	17.2988	17.3	17.3	17.3
96	0.0266667	290.3	17.3	9.59999	150.119	17.239	17.2987	17.3	17.3	17.3
97	0.0269444	290.3	17.3	9.59999	150.119	17.2368	17.2986	17.3	17.3	17.3
98	0.0272222	290.3	17.3	9.59999	150.119	17.2347	17.2984	17.3	17.3	17.3
99	0.0275	290.3	17.3	9.59999	150.119	17.2324	17.2983	17.3	17.3	17.3
100	0.0277778	290.3	17.3	9.59999	150.119	17.2301	17.2981	17.3	17.3	17.3
101	0.0280556	290.3	17.3	9.59999	150.119	17.2278	17.2979	17.3	17.3	17.3
102	0.0283333	290.3	17.3	9.59999	150.119	17.2254	17.2978	17.3	17.3	17.3
103	0.0286111	290.3	17.3	9.59999	150.119	17.2231	17.2976	17.3	17.3	17.3
104	0.0288889	290.3	17.3	9.59999	150.119	17.2206	17.2974	17.3	17.3	17.3
105	0.0291667	290.3	17.3	9.59999	150.119	17.2181	17.2972	17.3	17.3	17.3
106	0.0294444	290.3	17.3	9.59999	150.119	17.2156	17.297	17.3	17.3	17.3
107	0.0297222	290.3	17.3	9.59999	150.119	17.2131	17.2968	17.3	17.3	17.3
108	0.03	290.3	17.3	9.59999	150.119	17.2105	17.2964	17.3	17.3	17.3
109	0.0302778	290.3	17.3	9.59999	150.119	17.2079	17.2962	17.3	17.3	17.3
110	0.0305556	290.3	17.3	9.59999	150.119	17.2053	17.2959	17.3	17.3	17.3
111	0.0308333	290.3	17.3	9.59999	150.119	17.2026	17.2956	17.3	17.3	17.3
112	0.0311111	290.3	17.3	9.59999	150.119	17.1999	17.2953	17.3	17.3	17.3
113	0.0313889	290.3	17.3	9.59999	150.119	17.1972	17.2949	17.3	17.3	17.3
114	0.0316667	290.3	17.3	9.59999	150.119	17.1944	17.2946	17.3	17.3	17.3
115	0.0319444	290.3	17.3	9.59999	150.119	17.1916	17.2942	17.3	17.3	17.3
116	0.0322222	290.3	17.3	9.59999	150.119	17.1888	17.2937	17.3	17.3	17.3
117	0.0325	290.3	17.3	9.59999	150.119	17.1859	17.2933	17.3	17.3	17.3
118	0.0327778	290.3	17.3	9.59999	150.119	17.1831	17.2928	17.3	17.3	17.3
119	0.0330556	290.3	17.3	9.59999	150.119	17.1801	17.2924	17.3	17.3	17.3
120	0.0333333	290.3	17.3	9.59999	150.119	17.1772	17.2918	17.3	17.3	17.3
121	0.0336111	290.3	17.3	9.59999	150.119	17.1742	17.2913	17.3	17.3	17.3
122	0.0338889	290.3	17.3	9.59999	150.119	17.1712	17.2907	17.3	17.3	17.3
123	0.0341667	290.3	17.3	9.59999	150.119	17.1682	17.2902	17.3	17.3	17.3
124	0.0344444	290.3	17.3	9.59999	150.119	17.1652	17.2895	17.3	17.3	17.3
125	0.0347222	290.3	17.3	9.59999	150.119	17.1621	17.2889	17.3	17.3	17.3
126	0.035	290.3	17.3	9.59999	150.119	17.159	17.2882	17.3	17.3	17.3
127	0.0352778	290.3	17.3	9.59999	150.119	17.1559	17.2875	17.3	17.3	17.3
128	0.0355556	290.3	17.3	9.59999	150.119	17.1528	17.2867	17.3	17.3	17.3
129	0.0358333	290.3	17.3	9.59999	150.119	17.1496	17.2859	17.3	17.3	17.3
130	0.0361111	290.3	17.3	9.59999	150.119	17.1464	17.2852	17.3	17.3	17.3
131	0.0363889	290.3	17.3	9.59999	150.119	17.1432	17.2843	17.3	17.3	17.3
132	0.0366667	290.3	17.3	9.59999	150.119	17.14	17.2834	17.3	17.3	17.3
133	0.0369444	290.3	17.3	9.59999	150.119	17.1367	17.2825	17.3	17.3	17.3
134	0.0372222	290.3	17.3	9.59999	150.119	17.1335	17.2816	17.3	17.3	17.3
135	0.0375	290.3	17.3	9.59999	150.119	17.1302	17.2806	17.3	17.3	17.3
136	0.0377778	290.3	17.3	9.59999	150.119	17.1269	17.2796	17.3	17.3	17.3
137	0.0380556	290.3	17.3	9.59999	150.119	17.1236	17.2785	17.3	17.3	17.3
138	0.0383333	290.3	17.3	9.59999	150.119	17.1202	17.2774	17.3	17.3	17.3
139	0.0386111	290.3	17.3	9.59999	150.119	17.1169	17.2763	17.3	17.3	17.3
140	0.0388889	290.3	17.3	9.59999	150.119	17.1135	17.2751	17.3	17.3	17.3
141	0.0391667	290.3	17.3	9.59999	150.119	17.1101	17.274	17.3	17.3	17.3
142	0.0394444	290.3	17.3	9.59999	150.119	17.1067	17.2727	17.3	17.3	17.3
143	0.0397222	290.3	17.3	9.59999	150.119	17.1033	17.2715	17.3	17.3	17.3
144	0.04	290.3	17.3	9.59999	150.119	17.0999	17.2701	17.3	17.3	17.3
145	0.0402778	290.3	17.3	9.59999	150.119	17.0964	17.2688	17.3	17.3	17.3
146	0.0405556	290.3	17.3	9.59999	150.119	17.0929	17.2674	17.3	17.3	17.3
147	0.0408333	290.3	17.3	9.59999	150.119	17.0894	17.266	17.3	17.3	17.3
148	0.0411111	290.3	17.3	9.59999	150.119	17.0859	17.2645	17.3	17.3	17.3
149	0.0413889	290.3	17.3	9.59999	150.119	17.0825	17.263	17.3	17.3	17.3
150	0.0416667	290.3	17.3	9.59999	150.119	17.0789	17.2614	17.3	17.3	17.3
151	0.0419444	290.3	17.3	9.59999	150.119	17.0754	17.2598	17.3	17.3	17.3
152	0.0422222	290.3	17.3	9.59999	150.119	17.0718	17.2582	17.3	17.3	17.3
153	0.0425	290.3	17.3	9.59999	150.119	17.0683	17.2565	17.3	17.3	17.3
154	0.0427778	290.3	17.3	9.59999	150.119	17.0647	17.2549	17.3	17.3	17.3
155	0.0430556	290.3	17.3	9.59999	150.119	17.0611	17.2531	17.3	17.3	17.3
156	0.0433333	290.3	17.3	9.59999	150.119	17.0575	17.2513	17.3	17.3	17.3
157	0.0436111	290.3	17.3	9.59999	150.119	17.0539	17.2495	17.3	17.3	17.3
158	0.0438889	290.3	17.3	9.59999	150.119	17.0503	17.2476	17.3	17.3	17.3
159	0.0441667	290.3	17.3	9.59999	150.119	17.0467	17.2458	17.3	17.3	17.3
160	0.0444444	290.3	17.3	9.59999	150.119	17.0431	17.2438	17.3	17.3	17.3
161	0.0447222	290.3	17.3	9.59999	150.119	17.0395	17.2419	17.3	17.3	17.3
162	0.045	290.3	17.3	9.59999	150.119	17.0358	17.2399	17.3	17.3	17.3
163	0.0452778	290.3	17.3	9.59999	150.119	17.0321	17.2378	17.3	17.3	17.3
164	0.0455556	290.3	17.3	9.59999	150.119	17.0285	17.2357	17.3	17.3	17.3
165	0.0458333	290.3	17.3	9.59999	150.119	17.0248	17.2336	17.3	17.3	17.3
166	0.0461111	290.3	17.3	9.59996	150.119	17.0212	17.2314	17.3	17.3	17.3
167	0.0463889	290.3	17.3	9.59996	150.119	17.0175	17.2293	17.3	17.3	17.3
168	0.0466667	290.3	17.3	9.59996	150.119	17.0139	17.2271	17.3	17.3	17.3
169	0.0469444	290.3	17.3	9.59996	150.119	17.0102	17.2248	17.3	17.3	17.3
170	0.0472222	290.3	17.3	9.59996	150.119	17.0064	17.2225	17.3	17.3	17.3
171	0.0475	290.3	17.3	9.59996	150.119	17.0027	17.2202	17.3	17.3	17.3
172	0.0477778	290.3	17.3	9.59996	150.119	16.9991	17.2178	17.3	17.3	17.3
173	0.0480556	290.3	17.3	9.59996	150.119	16.9953	17.2155	17.3	17.3	17.3
174	0.0483333	290.3	17.3	9.59996	150.119	16.9916	17.213	17.3	17.3	17.3
175	0.0486111	290.3	17.3	9.59996	150.119	16.9879	17.2106	17.3	17.3	17.3
176	0.0488889	290.3	17.3	9.59996	150.119	16.9842	17.2081	17.3	17.3	17.3
177	0.0491667	290.3	17.3	9.59996	150.119	16.9805	17.2056	17.3	17.3	17.3
178	0.0494444	290.3	17.3	9.59996	150.119	16.9768	17.203	17.3	17.3	17.3
179	0.0497222	290.3	17.3	9.59996	150.119	16.973	17.2004	17.3	17.3	17.3
180	0.05	290.3	17.3	9.59996	150.119	16.9693	17.1978	17.3	17.3	17.3
181	0.0502778	290.3	17.3	9.59996	150.119	16.9655	17.1952	17.3	17.3	17.3
182	0.0505556	290.3	17.3	9.59996	150.119	16.9618	17.1925	17.3	17.3	17.3
183	0.0508333	290.3	17.3	9.59996	150.119	16.9581	17.1898	17.3	17.3	17.3
184	0.0511111	290.3	17.3	9.59996	150.119	16.9544	17.1871	17.3	17.3	17.3
185	0.0513889	290.3	17.3	9.59996	150.119	16.9506	17.1844	17.3	17.3	17.3
186	0.0516667	290.3	17.3	9.59996	150.119	16.9468	17.1816	17.3	17.3	17.3
187	0.0519444	290.3	17.3	9.59996	150.119	16.9431	17.1788	17.3	17.3	17.3
188	0.0522222	290.3	17.3	9.59996	150.119	16.9394	17.176	17.3	17.3	17.3
189	0.0525	290.3	17.3	9.59996	150.119	16.9356	17.1731	17.3	17.3	17.3
190	0.0527778	290.3	17.3	9.59996	150.119	16.9319	17.1703	17.3	17.3	17.3
191	0.0530556	290.3	17.2999	9.59993	150.118	16.9282	17.1673	17.3	17.3	17.3
192	0.0533333	290.3	17.2999	9.59993	150.118	16.9244	17.1644	17.3	17.3	17.3
193	0.0536111	290.3	17.2999	9.59993	150.118	16.9207	17.1614	17.3	17.3	17.3
194	0.0538889	290.3	17.2999	9.59993	150.118	16.9169	17.1585	17.3	17.3	17.3
195	0.0541667	290.3	17.2999	9.59993	150.118	16.9132	17.1555	17.3	17.3	17.3
196	0.0544444	290.3	17.2999	9.59993	150.118	16.9095	17.1525	17.3	17.3	17.3
197	0.0547222	290.3	17.2999	9.59993	150.118	16.9057	17.1494	17.3	17.3	17.3
198	0.055	290.3	17.2999	9.59993	150.118	16.902	17.1464	17.3	17.3	17.3
199	0.0552778	290.3	17.2999	9.59993	150.118	16.8982	17.1432	17.3	17.3	17.3
200	0.0555556	290.3	17.2999	9.59993	150.118	16.8945	17.1402	17.3	17.3	17.3
201	0.0558333	290.3	17.2999	9.59993	150.118	16.8908	17.137	17.3	17.3	17.3
202	0.0561111	290.3	17.2999	9.59993	150.118	16.887	17.1339	17.3	17.3	17.3
203	0.0563889	290.3	17.2999	9.59993	150.118	16.8833	17.1308	17.3	17.3	17.3
204	0.0566667	290.3	17.2999	9.59993	150.118	16.8796	17.1276	17.3	17.3	17.3
205	0.0569444	290.3	17.2999	9.59993	150.118	16.8759	17.1244	17.3	17.3	17.3
206	0.0572222	290.3	17.2999	9.59993	150.118	16.8721	17.1211	17.3	17.3	17.3
207	0.0575	290.3	17.2999	9.5999	150.118	16.8684	17.1179	17.3	17.3	17.3
208	0.0577778	290.3	17.2999	9.5999	150.118	16.8647	17.1147	17.3	17.3	17.3
209	0.0580556	290.3	17.2999	9.5999	150.118	16.861	17.1114	17.3	17.3	17.3
210	0.0583333	290.3	17.2999	9.5999	150.118	16.8573	17.1082	17.3	17.3	17.3
211	0.0586111	290.3	17.2999	9.5999	150.118	16.8535	17.1049	17.3	17.3	17.3
212	0.0588889	290.3	17.2999	9.5999	150.118	16.8498	17.1015	17.3	17.3	17.3
213	0.0591667	290.3	17.2999	9.5999	150.118	16.8461	17.0982	17.3	17.3	17.3
214	0.0594444	290.3	17.2999	9.5999	150.118	16.8424	17.0948	17.3	17.3	17.3
215	0.0597222	290.3	17.2999	9.5999	150.118	16.8387	17.0916	17.3	17.3	17.3
216	0.06	290.3	17.2999	9.5999	150.118	16.835	17.0882	17.3	17.3	17.3
217	0.0602778	290.3	17.2999	9.5999	150.118	16.8313	17.0848	17.3	17.3	17.3
218	0.0605556	290.3	17.2999	9.5999	150.118	16.8277	17.0814	17.3	17.3	17.3
219	0.0608333	290.3	17.2999	9.59987	150.117	16.824	17.078	17.3	17.3	17.3
220	0.0611111	290.3	17.2999	9.59987	150.117	16.8203	17.0746	17.3	17.3	17.3
221	0.0613889	290.3	17.2999	9.59987	150.117	16.8166	17.0712	17.3	17.3	17.3
222	0.0616667	290.3	17.2999	9.59987	150.117	16.813	17.0677	17.3	17.3	17.3
223	0.0619444	290.3	17.2999	9.59987	150.117	16.8093	17.0643	17.3	17.3	17.3
224	0.0622222	290.3	17.2999	9.59987	150.117	16.8056	17.0609	17.3	17.3	17.3
225	0.0625	290.3	17.2999	9.59987	150.117	16.802	17.0574	17.3	17.3	17.3
226	0.0627778	290.3	17.2999	9.59987	150.117	16.7983	17.0539	17.3	17.3	17.3
227	0.0630556	290.3	17.2999	9.59987	150.117	16.7946	17.0504	17.3	17.3	17.3
228	0.0633333	290.3	17.2999	9.59987	150.117	16.791	17.047	17.3	17.3	17.3
229	0.0636111	290.3	17.2998	9.59984	150.117	16.7874	17.0435	17.3	17.3	17.3
230	0.0638889	290.3	17.2998	9.59984	150.117	16.7837	17.0399	17.3	17.3	17.3
231	0.0641667	290.3	17.2998	9.59984	150.117	16.7802	17.0365	17.3	17.3	17.3
232	0.0644444	290.3	17.2998	9.59984	150.117	16.7765	17.0329	17.3	17.3	17.3
233	0.0647222	290.3	17.2998	9.59984	150.117	16.7729	17.0294	17.3	17.3	17.3
234	0.065	290.3	17.2998	9.59984	150.117	16.7693	17.0259	17.3	17.3	17.3
235	0.0652778	290.3	17.2998	9.59984	150.117	16.7656	17.0223	17.3	17.3	17.3
236	0.0655556	290.3	17.2998	9.59984	150.117	16.7621	17.0188	17.3	17.3	17.3
237	0.0658333	290.3	17.2998	9.59984	150.117	16.7585	17.0152	17.3	17.3	17.3
238	0.0661111	290.3	17.2998	9.5998	150.116	16.7549	17.0117	17.3	17.3	17.3
239	0.0663889	290.3	17.2998	9.5998	150.116	16.7513	17.0081	17.3	17.3	17.3
240	0.0666667	290.3	17.2998	9.5998	150.116	16.7477	17.0045	17.3	17.3	17.3
241	0.0669444	290.3	17.2998	9.5998	150.116	16.7441	17.001	17.3	17.3	17.3
242	0.0672222	290.3	17.2998	9.5998	150.116	16.7405	16.9974	17.3	17.3	17.3
243	0.0675	290.3	17.2998	9.5998	150.116	16.7369	16.9938	17.3	17.3	17.3
244	0.0677778	290.3	17.2998	9.5998	150.116	16.7334	16.9903	17.3	17.3	17.3
245	0.0680556	290.3	17.2998	9.59977	150.116	16.7298	16.9867	17.3	17.3	17.3
246	0.0683333	290.3	17.2998	9.59977	150.116	16.7263	16.9831	17.3	17.3	17.3
247	0.0686111	290.3	17.2998	9.59977	150.116	16.7227	16.9795	17.3	17.3	17.3
248	0.0688889	290.3	17.2998	9.59977	150.116	16.7192	16.9759	17.3	17.3	17.3
249	0.0691667	290.3	17.2998	9.59977	150.116	16.7156	16.9723	17.3	17.3	17.3
250	0.0694444	290.3	17.2998	9.59977	150.116	16.7121	16.9687	17.3	17.3	17.3
251	0.0697222	290.3	17.2998	9.59977	150.116	16.7086	16.9651	17.3	17.3	17.3
252	0.07	290.3	17.2997	9.59974	150.115	16.7051	16.9615	17.3	17.3	17.3
253	0.0702778	290.3	17.2997	9.59974	150.115	16.7016	16.9579	17.3	17.3	17.3
254	0.0705556	290.3	17.2997	9.59974	150.115	16.6981	16.9543	17.3	17.3	17.3
255	0.0708333	290.3	17.2997	9.59974	150.115	16.6946	16.9507	17.3	17.3	17.3
256	0.0711111	290.3	17.2997	9.59974	150.115	16.6911	16.9471	17.3	17.3	17.3
257	0.0713889	290.3	17.2997	9.59974	150.115	16.6876	16.9435	17.3	17.3	17.3
258	0.0716667	290.3	17.2997	9.59971	150.115	16.6841	16.9398	17.3	17.3	17.3
259	0.0719444	290.3	17.2997	9.59971	150.115	16.6807	16.9362	17.3	17.3	17.3
260	0.0722222	290.3	17.2997	9.59971	150.115	16.6772	16.9326	17.3	17.3	17.3
261	0.0725	290.3	17.2997	9.59971	150.115	16.6737	16.929	17.3	17.3	17.3
262	0.0727778	290.3	17.2997	9.59971	150.115	16.6703	16.9254	17.3	17.3	17.3
263	0.0730556	290.3	17.2997	9.59971	150.115	16.6668	16.9218	17.3	17.3	17.3
264	0.0733333	290.3	17.2997	9.59968	150.115	16.6634	16.9182	17.3	17.3	17.3
265	0.0736111	290.3	17.2997	9.59968	150.115	16.6599	16.9146	17.3	17.3	17.3
266	0.0738889	290.3	17.2997	9.59968	150.115	16.6565	16.9109	17.3	17.3	17.3
267	0.0741667	290.3	17.2997	9.59968	150.115	16.6531	16.9073	17.3	17.3	17.3
268	0.0744444	290.3	17.2997	9.59968	150.115	16.6497	16.9037	17.3	17.3	17.3
269	0.0747222	290.3	17.2997	9.59968	150.115	16.6462	16.9001	17.3	17.3	17.3
270	0.075	290.3	17.2997	9.59965	150.114	16.6428	16.8965	17.3	17.3	17.3
271	0.0752778	290.3	17.2997	9.59965	150.114	16.6394	16.8929	17.3	17.3	17.3
272	0.0755556	290.3	17.2997	9.59965	150.114	16.636	16.8893	17.3	17.3	17.3
273	0.0758333	290.3	17.2997	9.59965	150.114	16.6327	16.8857	17.3	17.3	17.3
274	0.0761111	290.3	17.2997	9.59965	150.114	16.6293	16.8821	17.3	17.3	17.3
275	0.0763889	290.3	17.2996	9.59962	150.114	16.6259	16.8785	17.3	17.3	17.3
276	0.0766667	290.3	17.2996	9.59962	150.114	16.6225	16.8749	17.3	17.3	17.3
277	0.0769444	290.3	17.2996	9.59962	150.114	16.6192	16.8713	17.3	17.3	17.3
278	0.0772222	290.3	17.2996	9.59962	150.114	16.6158	16.8678	17.3	17.3	17.3
279	0.0775	290.3	17.2996	9.59962	150.114	16.6125	16.8642	17.3	17.3	17.3
280	0.0777778	290.3	17.2996	9.59959	150.113	16.6091	16.8606	17.3	17.3	17.3
281	0.0780556	290.3	17.2996	9.59959	150.113	16.6057	16.857	17.3	17.3	17.3
282	0.0783333	290.3	17.2996	9.59959	150.113	16.6024	16.8534	17.3	17.3	17.3
283	0.0786111	290.3	17.2996	9.59959	150.113	16.5991	16.8498	17.3	17.3	17.3
284	0.0788889	290.3	17.2996	9.59956	150.113	16.5958	16.8463	17.3	17.3	17.3
285	0.0791667	290.3	17.2996	9.59956	150.113	16.5925	16.8427	17.3	17.3	17.3
286	0.0794444	290.3	17.2996	9.59956	150.113	16.5892	16.8391	17.3	17.3	17.3
287	0.0797222	290.3	17.2996	9.59956	150.113	16.5859	16.8356	17.3	17.3	17.3
288	0.08	290.3	17.2996	9.59956	150.113	16.5826	16.832	17.3	17.3	17.3
289	0.0802778	290.3	17.2995	9.59953	150.112	16.5793	16.8285	17.3	17.3	17.3
290	0.0805556	290.3	17.2995	9.59953	150.112	16.576	16.8249	17.3	17.3	17.3
291	0.0808333	290.3	17.2995	9.59953	150.112	16.5728	16.8214	17.3	17.3	17.3
292	0.0811111	290.3	17.2995	9.59953	150.112	16.5695	16.8178	17.3	17.3	17.3
293	0.0813889	290.299	17.2995	9.5995	150.112	16.5662	16.8143	17.3	17.3	17.3
294	0.0816667	290.299	17.2995	9.5995	150.112	16.563	16.8108	17.3	17.3	17.3
295	0.0819444	290.299	17.2995	9.5995	150.112	16.5597	16.8072	17.3	17.3	17.3
296	0.0822222	290.299	17.2995	9.5995	150.112	16.5565	16.8037	17.3	17.3	17.3
297	0.0825	290.299	17.2995	9.59947	150.111	16.5532	16.8001	17.3	17.3	17.3
298	0.0827778	290.299	17.2995	9.59947	150.111	16.55	16.7967	17.3	17.3	17.3
299	0.0830556	290.299	17.2995	9.59947	150.111	16.5468	16.7931	17.3	17.3	17.3
300	0.0833333	290.299	17.2995	9.59947	150.111	16.5436	16.7896	17.3	17.3	17.3
301	0.0836111	290.299	17.2994	9.59944	150.111	16.5403	16.7861	17.3	17.3	17.3
302	0.0838889	290.299	17.2994	9.59944	150.111	16.5371	16.7826	17.3	17.3	17.3
303	0.0841667	290.299	17.2994	9.59944	150.111	16.534	16.7791	17.3	17.3	17.3
304	0.0844444	290.299	17.2994	9.59941	150.11	16.5308	16.7756	17.3	17.3	17.3
305	0.0847222	290.299	17.2994	9.59941	150.11	16.5276	16.7722	17.3	17.3	17.3
306	0.085	290.299	17.2994	9.59941	150.11	16.5244	16.7686	17.3	17.3	17.3
307	0.0852778	290.299	17.2994	9.59941	150.11	16.5212	16.7651	17.3	17.3	17.3
308	0.0855556	290.299	17.2994	9.59938	150.11	16.5181	16.7617	17.3	17.3	17.3
309	0.0858333	290.299	17.2994	9.59938	150.11	16.5149	16.7582	17.3	17.3	17.3
310	0.0861111	290.299	17.2994	9.59938	150.11	16.5118	16.7548	17.3	17.3	17.3
311	0.0863889	290.299	17.2993	9.59935	150.109	16.5086	16.7513	17.3	17.3	17.3
312	0.0866667	290.299	17.2993	9.59935	150.109	16.5055	16.7478	17.3	17.3	17.3
313	0.0869444	290.299	17.2993	9.59935	150.109	16.5023	16.7444	17.3	17.3	17.3
314	0.0872222	290.299	17.2993	9.59935	150.109	16.4992	16.741	17.3	17.3	17.3
315	0.0875	290.299	17.2993	9.59932	150.109	16.4961	16.7375	17.3	17.3	17.3
316	0.0877778	290.299	17.2993	9.59932	150.109	16.493	16.7341	17.3	17.3	17.3
317	0.0880556	290.299	17.2993	9.59932	150.109	16.4899	16.7307	17.3	17.3	17.3
318	0.0883333	290.299	17.2993	9.59929	150.108	16.4868	16.7273	17.2999	17.3	17.3
319	0.0886111	290.299	17.2993	9.59929	150.108	16.4836	16.7238	17.2999	17.3	17.3
320	0.0888889	290.299	17.2993	9.59929	150.108	16.4806	16.7204	17.2999	17.3	17.3
321	0.0891667	290.299	17.2993	9.59926	150.108	16.4775	16.717	17.2999	17.3	17.3
322	0.0894444	290.299	17.2993	9.59926	150.108	16.4744	16.7136	17.2999	17.3	17.3
323	0.0897222	290.299	17.2993	9.59926	150.108	16.4714	16.7102	17.2999	17.3	17.3
324	0.09	290.299	17.2992	9.59922	150.107	16.4683	16.7068	17.2999	17.3	17.3
325	0.0902778	290.299	17.2992	9.59922	150.107	16.4652	16.7035	17.2999	17.3	17.3
326	0.0905556	290.299	17.2992	9.59922	150.107	16.4622	16.7	17.2999	17.3	17.3
327	0.0908333	290.299	17.2992	9.59919	150.107	16.4591	16.6967	17.2999	17.3	17.3
328	0.0911111	290.299	17.2992	9.59919	150.107	16.4561	16.6934	17.2999	17.3	17.3
329	0.0913889	290.299	17.2992	9.59919	150.107	16.4531	16.6899	17.2999	17.3	17.3
330	0.0916667	290.299	17.2992	9.59916	150.106	16.45	16.6866	17.2999	17.3	17.3
331	0.0919444	290.299	17.2992	9.59916	150.106	16.447	16.6833	17.2998	17.3	17.3
332	0.0922222	290.299	17.2992	9.59916	150.106	16.444	16.6799	17.2998	17.3	17.3
333	0.0925	290.299	17.2991	9.59913	150.106	16.441	16.6766	17.2998	17.3	17.3
334	0.0927778	290.299	17.2991	9.59913	150.106	16.438	16.6732	17.2998	17.3	17.3
335	0.0930556	290.299	17.2991	9.59913	150.106	16.435	16.6699	17.2998	17.3	17.3
336	0.0933333	290.299	17.2991	9.5991	150.105	16.432	16.6666	17.2998	17.3	17.3
337	0.0936111	290.299	17.2991	9.5991	150.105	16.429	16.6633	17.2997	17.3	17.3
338	0.0938889	290.299	17.2991	9.5991	150.105	16.4261	16.66	17.2997	17.3	17.3
339	0.0941667	290.299	17.2991	9.59907	150.105	16.4231	16.6567	17.2997	17.3	17.3
340	0.0944444	290.299	17.2991	9.59907	150.105	16.4201	16.6534	17.2997	17.3	17.3
341	0.0947222	290.299	17.299	9.59904	150.104	16.4171	16.6501	17.2997	17.3	17.3
342	0.095	290.299	17.299	9.59904	150.104	16.4142	16.6468	17.2996	17.3	17.3
343	0.0952778	290.299	17.299	9.59904	150.104	16.4112	16.6435	17.2996	17.3	17.3
344	0.0955556	290.299	17.299	9.59901	150.104	16.4083	16.6403	17.2996	17.3	17.3
345	0.0958333	290.299	17.299	9.59901	150.104	16.4053	16.637	17.2995	17.3	17.3
346	0.0961111	290.299	17.299	9.59901	150.104	16.4024	16.6337	17.2995	17.3	17.3
347	0.0963889	290.299	17.299	9.59898	150.104	16.3995	16.6305	17.2994	17.3	17.3
348	0.0966667	290.299	17.299	9.59898	150.104	16.3966	16.6272	17.2994	17.3	17.3
349	0.0969444	290.299	17.299	9.59895	150.103	16.3937	16.624	17.2993	17.3	17.3
350	0.0972222	290.299	17.299	9.59895	150.103	16.3907	16.6208	17.2993	17.3	17.3
351	0.0975	290.299	17.299	9.59895	150.103	16.3878	16.6175	17.2992	17.3	17.3
352	0.0977778	290.299	17.2989	9.59892	150.103	16.3849	16.6143	17.2991	17.3	17.3
353	0.0980556	290.299	17.2989	9.59892	150.103	16.3821	16.6111	17.2991	17.3	17.3
354	0.0983333	290.299	17.2989	9.59889	150.102	16.3792	16.6078	17.299	17.3	17.3
355	0.0986111	290.299	17.2989	9.59889	150.102	16.3763	16.6047	17.299	17.3	17.3
356	0.0988889	290.299	17.2989	9.59886	150.102	16.3734	16.6015	17.2989	17.3	17.3
357	0.0991667	290.299	17.2989	9.59886	150.102	16.3705	16.5983	17.2988	17.3	17.3
358	0.0994444	290.299	17.2989	9.59886	150.102	16.3677	16.5951	17.2987	17.3	17.3
359	0.0997222	290.299	17.2988	9.59883	150.101	16.3648	16.5919	17.2986	17.3	17.3
360	0.1	290.299	17.2988	9.59883	150.101	16.362	16.5887	17.2984	17.3	17.3
361	0.100278	290.299	17.2988	9.5988	150.101	16.3592	16.5856	17.2983	17.3	17.3
362	0.100556	290.299	17.2988	9.5988	150.101	16.3563	16.5824	17.2982	17.3	17.3
363	0.100833	290.299	17.2988	9.59877	150.1	16.3535	16.5792	17.2981	17.3	17.3
364	0.101111	290.299	17.2988	9.59877	150.1	16.3506	16.5761	17.298	17.3	17.3
365	0.101389	290.299	17.2988	9.59877	150.1	16.3478	16.5729	17.2979	17.3	17.3
366	0.101667	290.299	17.2987	9.59874	150.1	16.345	16.5698	17.2977	17.3	17.3
367	0.101944	290.299	17.2987	9.59874	150.1	16.3422	16.5667	17.2975	17.3	17.3
368	0.102222	290.299	17.2987	9.59871	150.099	16.3394	16.5635	17.2974	17.3	17.3
369	0.1025	290.299	17.2987	9.59871	150.099	16.3366	16.5604	17.2972	17.3	17.3
370	0.102778	290.299	17.2987	9.59868	150.099	16.3338	16.5573	17.297	17.3	17.3
371	0.103056	290.299	17.2987	9.59868	150.099	16.331	16.5542	17.2968	17.3	17.3
372	0.103333	290.299	17.2986	9.59865	150.098	16.3282	16.5511	17.2966	17.3	17.3
373	0.103611	290.299	17.2986	9.59865	150.098	16.3254	16.548	17.2964	17.3	17.3
374	0.103889	290.299	17.2986	9.59861	150.098	16.3226	16.5449	17.2961	17.3	17.3
375	0.104167	290.299	17.2986	9.59861	150.098	16.3199	16.5418	17.2959	17.3	17.3
376	0.104444	290.299	17.2986	9.59858	150.097	16.3171	16.5387	17.2956	17.3	17.3
377	0.104722	290.299	17.2986	9.59858	150.097	16.3144	16.5356	17.2954	17.3	17.3
378	0.105	290.299	17.2986	9.59858	150.097	16.3116	16.5326	17.2951	17.3	17.3
379	0.105278	290.299	17.2986	9.59855	150.097	16.3089	16.5295	17.2948	17.3	17.3
380	0.105556	290.299	17.2986	9.59855	150.097	16.3062	16.5264	17.2945	17.3	17.3
381	0.105833	290.299	17.2985	9.59852	150.096	16.3034	16.5234	17.2941	17.3	17.3
382	0.106111	290.299	17.2985	9.59852	150.096	16.3007	16.5204	17.2938	17.3	17.3
383	0.106389	290.298	17.2985	9.59849	150.096	16.298	16.5173	17.2935	17.3	17.3
384	0.106667	290.298	17.2985	9.59849	150.096	16.2953	16.5143	17.2931	17.3	17.3
385	0.106944	290.298	17.2985	9.59846	150.095	16.2925	16.5113	17.2927	17.3	17.3
386	0.107222	290.298	17.2985	9.59846	150.095	16.2899	16.5082	17.2923	17.3	17.3
387	0.1075	290.298	17.2984	9.59843	150.095	16.2871	16.5052	17.2919	17.3	17.3
388	0.107778	290.298	17.2984	9.59843	150.095	16.2845	16.5022	17.2914	17.3	17.3
389	0.108056	290.298	17.2984	9.5984	150.094	16.2817	16.4992	17.291	17.3	17.3
390	0.108333	290.298	17.2984	9.59837	150.094	16.2791	16.4962	17.2904	17.3	17.3
391	0.108611	290.298	17.2984	9.59837	150.094	16.2764	16.4932	17.2899	17.3	17.3
392	0.108889	290.298	17.2983	9.59834	150.094	16.2737	16.4902	17.2894	17.3	17.3
393	0.109167	290.298	17.2983	9.59834	150.094	16.271	16.4873	17.2888	17.3	17.3
394	0.109444	290.298	17.2983	9.59831	150.093	16.2684	16.4843	17.2883	17.3	17.3
395	0.109722	290.298	17.2983	9.59831	150.093	16.2657	16.4813	17.2877	17.3	17.3
396	0.11	290.298	17.2983	9.59828	150.093	16.2631	16.4784	17.2871	17.3	17.3
397	0.110278	290.298	17.2983	9.59828	150.093	16.2604	16.4754	17.2865	17.3	17.3
398	0.110556	290.298	17.2982	9.59825	150.092	16.2578	16.4724	17.2858	17.3	17.3
399	0.110833	290.298	17.2982	9.59825	150.092	16.2551	16.4695	17.2851	17.3	17.3
400	0.111111	290.298	17.2982	9.59822	150.092	16.2525	16.4666	17.2844	17.3	17.3
401	0.111389	290.298	17.2982	9.59822	150.092	16.2498	16.4636	17.2837	17.3	17.3
402	0.111667	290.298	17.2982	9.59819	150.091	16.2473	16.4607	17.2829	17.3	17.3
403	0.111944	290.298	17.2982	9.59816	150.091	16.2446	16.4578	17.2821	17.3	17.3
404	0.112222	290.298	17.2982	9.59816	150.091	16.242	16.4549	17.2813	17.3	17.3
405	0.1125	290.298	17.2981	9.59813	150.09	16.2394	16.452	17.2805	17.3	17.3
406	0.112778	290.298	17.2981	9.59813	150.09	16.2368	16.449	17.2796	17.3	17.3
407	0.113056	290.298	17.2981	9.5981	150.09	16.2342	16.4462	17.2787	17.3	17.3
408	0.113333	290.298	17.2981	9.5981	150.09	16.2316	16.4433	17.2778	17.3	17.3
409	0.113611	290.298	17.2981	9.59807	150.089	16.229	16.4404	17.2769	17.3	17.3
410	0.113889	290.298	17.298	9.59803	150.089	16.2264	16.4375	17.276	17.3	17.3
411	0.114167	290.298	17.298	9.59803	150.089	16.2238	16.4346	17.2749	17.3	17.3
412	0.114444	290.298	17.298	9.598	150.088	16.2213	16.4318	17.2739	17.3	17.3
413	0.114722	290.298	17.298	9.598	150.088	16.2187	16.4289	17.2729	17.3	17.3
414	0.115	290.298	17.298	9.59797	150.088	16.2162	16.426	17.2718	17.3	17.3
415	0.115278	290.298	17.2979	9.59794	150.087	16.2136	16.4232	17.2707	17.3	17.3
416	0.115556	290.298	17.2979	9.59794	150.087	16.211	16.4203	17.2696	17.3	17.3
417	0.115833	290.298	17.2979	9.59791	150.087	16.2085	16.4175	17.2684	17.3	17.3
418	0.116111	290.298	17.2979	9.59791	150.087	16.2059	16.4146	17.2672	17.3	17.3
419	0.116389	290.298	17.2979	9.59788	150.086	16.2034	16.4118	17.266	17.3	17.3
420	0.116667	290.298	17.2979	9.59785	150.086	16.2008	16.409	17.2647	17.3	17.3
421	0.116944	290.298	17.2979	9.59785	150.086	16.1983	16.4062	17.2634	17.3	17.3
422	0.117222	290.298	17.2978	9.59782	150.085	16.1958	16.4034	17.2621	17.3	17.3
423	0.1175	290.298	17.2978	9.59782	150.085	16.1933	16.4005	17.2607	17.3	17.3
424	0.117778	290.298	17.2978	9.59779	150.085	16.1908	16.3978	17.2594	17.3	17.3
425	0.118056	290.298	17.2978	9.59776	150.084	16.1883	16.395	17.258	17.3	17.3
426	0.118333	290.298	17.2978	9.59776	150.084	16.1857	16.3922	17.2565	17.3	17.3
427	0.118611	290.298	17.2977	9.59773	150.084	16.1832	16.3893	17.2551	17.3	17.3
428	0.118889	290.298	17.2977	9.5977	150.083	16.1807	16.3866	17.2536	17.3	17.3
429	0.119167	290.298	17.2977	9.5977	150.083	16.1783	16.3838	17.2521	17.3	17.3
430	0.119444	290.298	17.2977	9.59767	150.083	16.1758	16.381	17.2505	17.3	17.3
431	0.119722	290.298	17.2976	9.59764	150.083	16.1732	16.3783	17.249	17.3	17.3
432	0.12	290.298	17.2976	9.59764	150.083	16.1708	16.3755	17.2474	17.3	17.3
433	0.120278	290.298	17.2976	9.59761	150.082	16.1683	16.3727	17.2457	17.3	17.3
434	0.120556	290.298	17.2976	9.59761	150.082	16.1659	16.37	17.244	17.3	17.3
435	0.120833	290.298	17.2976	9.59758	150.082	16.1634	16.3673	17.2423	17.3	17.3
436	0.121111	290.298	17.2975	9.59755	150.081	16.1609	16.3645	17.2406	17.3	17.3
437	0.121389	290.298	17.2975	9.59755	150.081	16.1585	16.3618	17.2389	17.3	17.3
438	0.121667	290.298	17.2975	9.59752	150.081	16.156	16.3591	17.2371	17.3	17.3
439	0.121944	290.297	17.2975	9.59749	150.08	16.1536	16.3564	17.2353	17.3	17.3
440	0.122222	290.297	17.2975	9.59749	150.08	16.1511	16.3537	17.2334	17.3	17.3
441	0.1225	290.297	17.2975	9.59745	150.08	16.1487	16.351	17.2316	17.3	17.3
442	0.122778	290.297	17.2974	9.59742	150.079	16.1463	16.3482	17.2297	17.3	17.3
443	0.123056	290.297	17.2974	9.59739	150.079	16.1438	16.3455	17.2277	17.3	17.3
444	0.123333	290.297	17.2974	9.59739	150.079	16.1414	16.3428	17.2258	17.3	17.3
445	0.123611	290.297	17.2974	9.59736	150.078	16.139	16.3402	17.2238	17.3	17.3
446	0.123889	290.297	17.2973	9.59733	150.078	16.1366	16.3374	17.2218	17.3	17.3
447	0.124167	290.297	17.2973	9.59733	150.078	16.1342	16.3348	17.2198	17.3	17.3
448	0.124444	290.297	17.2973	9.5973	150.077	16.1317	16.3321	17.2177	17.3	17.3
449	0.124722	290.297	17.2973	9.59727	150.077	16.1294	16.3294	17.2157	17.3	17.3
450	0.125	290.297	17.2973	9.59727	150.077	16.127	16.3268	17.2136	17.3	17.3
451	0.125278	290.297	17.2972	9.59724	150.076	16.1246	16.3241	17.2114	17.3	17.3
452	0.125556	290.297	17.2972	9.59721	150.076	16.1222	16.3214	17.2092	17.3	17.3
453	0.125833	290.297	17.2972	9.59718	150.075	16.1198	16.3188	17.207	17.3	17.3
454	0.126111	290.297	17.2972	9.59718	150.075	16.1174	16.3162	17.2048	17.3	17.3
455	0.126389	290.297	17.2971	9.59715	150.075	16.1151	16.3135	17.2026	17.3	17.3
456	0.126667	290.297	17.2971	9.59712	150.074	16.1127	16.3109	17.2003	17.3	17.3
457	0.126944	290.297	17.2971	9.59712	150.074	16.1103	16.3083	17.1981	17.3	17.3
458	0.127222	290.297	17.2971	9.59709	150.074	16.1079	16.3057	17.1957	17.3	17.3
459	0.1275	290.297	17.2971	9.59706	150.073	16.1056	16.303	17.1934	17.3	17.3
460	0.127778	290.297	17.297	9.59703	150.073	16.1032	16.3004	17.191	17.3	17.3
461	0.128056	290.297	17.297	9.59703	150.073	16.1009	16.2978	17.1887	17.3	17.3
462	0.128333	290.297	17.297	9.597	150.073	16.0985	16.2952	17.1863	17.3	17.3
463	0.128611	290.297	17.297	9.59697	150.072	16.0962	16.2926	17.1839	17.3	17.3
464	0.128889	290.297	17.2969	9.59694	150.072	16.0939	16.29	17.1815	17.3	17.3
465	0.129167	290.297	17.2969	9.59694	150.072	16.0916	16.2874	17.179	17.3	17.3
466	0.129444	290.297	17.2969	9.59691	150.071	16.0892	16.2848	17.1765	17.3	17.3
467	0.129722	290.297	17.2969	9.59688	150.071	16.0869	16.2822	17.174	17.3	17.3
468	0.13	290.297	17.2968	9.59684	150.07	16.0846	16.2797	17.1715	17.3	17.3
469	0.130278	290.297	17.2968	9.59684	150.07	16.0822	16.2771	17.1689	17.3	17.3
470	0.130556	290.297	17.2968	9.59681	150.07	16.0799	16.2746	17.1664	17.3	17.3
471	0.130833	290.297	17.2968	9.59678	150.069	16.0776	16.272	17.1638	17.3	17.3
472	0.131111	290.297	17.2968	9.59675	150.069	16.0753	16.2694	17.1612	17.3	17.3
473	0.131389	290.297	17.2967	9.59672	150.068	16.073	16.2669	17.1586	17.3	17.3
474	0.131667	290.297	17.2967	9.59672	150.068	16.0707	16.2643	17.156	17.3	17.3
475	0.131944	290.297	17.2967	9.59669	150.068	16.0684	16.2618	17.1533	17.3	17.3
476	0.132222	290.297	17.2967	9.59666	150.067	16.0661	16.2593	17.1507	17.3	17.3
477	0.1325	290.297	17.2966	9.59663	150.067	16.0639	16.2567	17.1479	17.3	17.3
478	0.132778	290.297	17.2966	9.5966	150.066	16.0616	16.2542	17.1453	17.3	17.3
479	0.133056	290.297	17.2966	9.5966	150.066	16.0593	16.2517	17.1425	17.3	17.3
480	0.133333	290.297	17.2966	9.59657	150.066	16.057	16.2491	17.1399	17.3	17.3
481	0.133611	290.297	17.2965	9.59654	150.065	16.0548	16.2466	17.1371	17.3	17.3
482	0.133889	290.297	17.2965	9.59651	150.065	16.0525	16.2441	17.1343	17.3	17.3
483	0.134167	290.296	17.2965	9.59648	150.064	16.0502	16.2417	17.1316	17.3	17.3
484	0.134444	290.296	17.2965	9.59648	150.064	16.048	16.2392	17.1288	17.3	17.3
485	0.134722	290.296	17.2964	9.59645	150.064	16.0457	16.2366	17.1259	17.3	17.3
486	0.135	290.296	17.2964	9.59642	150.063	16.0435	16.2342	17.1232	17.3	17.3
487	0.135278	290.296	17.2964	9.59639	150.063	16.0413	16.2317	17.1203	17.3	17.3
488	0.135556	290.296	17.2964	9.59636	150.062	16.039	16.2292	17.1175	17.3	17.3
489	0.135833	290.296	17.2963	9.59633	150.062	16.0367	16.2267	17.1146	17.3	17.3
490	0.136111	290.296	17.2963	9.59633	150.062	16.0345	16.2243	17.1118	17.3	17.3
491	0.136389	290.296	17.2963	9.5963	150.062	16.0323	16.2218	17.1089	17.3	17.3
492	0.136667	290.296	17.2963	9.59626	150.061	16.0301	16.2193	17.106	17.3	17.3
493	0.136944	290.296	17.2962	9.59623	150.061	16.0279	16.2169	17.1031	17.3	17.3
494	0.137222	290.296	17.2962	9.5962	150.06	16.0256	16.2144	17.1002	17.3	17.3
495	0.1375	290.296	17.2962	9.59617	150.06	16.0234	16.212	17.0972	17.3	17.3
496	0.137778	290.296	17.2962	9.59617	150.06	16.0212	16.2095	17.0943	17.3	17.3
497	0.138056	290.296	17.2961	9.59614	150.059	16.019	16.2071	17.0913	17.3	17.3
498	0.138333	290.296	17.2961	9.59611	150.059	16.0168	16.2047	17.0884	17.3	17.3
499	0.138611	290.296	17.2961	9.59608	150.058	16.0146	16.2022	17.0854	17.3	17.3
500	0.138889	290.296	17.2961	9.59605	150.058	16.0125	16.1998	17.0825	17.3	17.3
501	0.139167	290.296	17.296	9.59602	150.057	16.0103	16.1974	17.0795	17.3	17.3
502	0.139444	290.296	17.296	9.59599	150.057	16.0081	16.1949	17.0764	17.3	17.3
503	0.139722	290.296	17.296	9.59596	150.056	16.0059	16.1925	17.0735	17.3	17.3
504	0.14	290.296	17.296	9.59596	150.056	16.0037	16.1902	17.0705	17.3	17.3
505	0.140278	290.296	17.2959	9.59593	150.056	16.0015	16.1878	17.0674	17.3	17.3
506	0.140556	290.296	17.2959	9.5959	150.055	15.9993	16.1854	17.0644	17.3	17.3
507	0.140833	290.296	17.2959	9.59587	150.055	15.9972	16.183	17.0614	17.3	17.3
508	0.141111	290.296	17.2958	9.59584	150.054	15.995	16.1806	17.0583	17.3	17.3
509	0.141389	290.296	17.2958	9.59581	150.054	15.9929	16.1782	17.0553	17.3	17.3
510	0.141667	290.296	17.2958	9.59578	150.053	15.9907	16.1758	17.0522	17.3	17.3
511	0.141944	290.296	17.2957	9.59575	150.053	15.9885	16.1734	17.0492	17.3	17.3
512	0.142222	290.296	17.2957	9.59572	150.052	15.9864	16.1711	17.0461	17.3	17.3
513	0.1425	290.296	17.2957	9.59568	150.052	15.9843	16.1687	17.0431	17.3	17.3
514	0.142778	290.296	17.2957	9.59568	150.052	15.9821	16.1663	17.04	17.3	17.3
515	0.143056	290.296	17.2957	9.59565	150.052	15.98	16.164	17.0369	17.3	17.3
516	0.143333	290.296	17.2956	9.59562	150.051	15.9778	16.1616	17.0338	17.3	17.3
517	0.143611	290.296	17.2956	9.59559	150.051	15.9757	16.1593	17.0307	17.3	17.3
518	0.143889	290.296	17.2956	9.59556	150.05	15.9736	16.1569	17.0276	17.3	17.3
519	0.144167	290.296	17.2955	9.59553	150.05	15.9715	16.1546	17.0245	17.3	17.3
520	0.144444	290.296	17.2955	9.5955	150.049	15.9693	16.1523	17.0214	17.3	17.3
521	0.144722	290.295	17.2955	9.59547	150.049	15.9672	16.1499	17.0183	17.3	17.3
522	0.145	290.295	17.2954	9.59544	150.048	15.9651	16.1476	17.0152	17.3	17.3
523	0.145278	290.295	17.2954	9.59541	150.048	15.963	16.1453	17.0121	17.3	17.3
524	0.145556	290.295	17.2954	9.59538	150.047	15.9609	16.1429	17.0089	17.3	17.3
525	0.145833	290.295	17.2953	9.59535	150.047	15.9588	16.1406	17.0058	17.3	17.3
526	0.146111	290.295	17.2953	9.59532	150.046	15.9567	16.1383	17.0027	17.3	17.3
527	0.146389	290.295	17.2953	9.59529	150.046	15.9546	16.136	16.9995	17.3	17.3
528	0.146667	290.295	17.2953	9.59526	150.045	15.9525	16.1337	16.9964	17.3	17.3
529	0.146944	290.295	17.2952	9.59523	150.045	15.9504	16.1314	16.9933	17.3	17.3
530	0.147222	290.295	17.2952	9.59523	150.045	15.9483	16.1292	16.9901	17.3	17.3
531	0.1475	290.295	17.2952	9.5952	150.044	15.9463	16.1268	16.987	17.3	17.3
532	0.147778	290.295	17.2952	9.59517	150.044	15.9442	16.1245	16.9839	17.3	17.3
533	0.148056	290.295	17.2951	9.59514	150.043	15.9421	16.1222	16.9807	17.3	17.3
534	0.148333	290.295	17.2951	9.5951	150.043	15.94	16.12	16.9776	17.3	17.3
535	0.148611	290.295	17.2951	9.59507	150.042	15.938	16.1177	16.9744	17.3	17.3
536	0.148889	290.295	17.295	9.59504	150.042	15.9359	16.1154	16.9713	17.3	17.3
537	0.149167	290.295	17.295	9.59501	150.041	15.9339	16.1131	16.9681	17.3	17.3
538	0.149444	290.295	17.295	9.59498	150.041	15.9318	16.1109	16.965	17.3	17.3
539	0.149722	290.295	17.295	9.59495	150.041	15.9297	16.1086	16.9618	17.3	17.3
540	0.15	290.295	17.2949	9.59492	150.04	15.9277	16.1064	16.9587	17.3	17.3
541	0.150278	290.295	17.2949	9.59489	150.04	15.9257	16.1041	16.9555	17.3	17.3
542	0.150556	290.295	17.2949	9.59486	150.039	15.9236	16.1019	16.9524	17.3	17.3
543	0.150833	290.295	17.2948	9.59483	150.039	15.9215	16.0996	16.9492	17.3	17.3
544	0.151111	290.295	17.2948	9.5948	150.038	15.9196	16.0974	16.9461	17.3	17.3
545	0.151389	290.295	17.2948	9.59477	150.038	15.9175	16.0952	16.9429	17.3	17.3
546	0.151667	290.295	17.2947	9.59474	150.037	15.9155	16.0929	16.9397	17.3	17.3
547	0.151944	290.295	17.2947	9.59471	150.037	15.9135	16.0907	16.9366	17.3	17.3
548	0.152222	290.295	17.2947	9.59468	150.036	15.9114	16.0884	16.9334	17.3	17.3
549	0.1525	290.295	17.2946	9.59465	150.036	15.9094	16.0862	16.9303	17.3	17.3
550	0.152778	290.295	17.2946	9.59462	150.035	15.9074	16.084	16.9272	17.3	17.3
551	0.153056	290.295	17.2946	9.59459	150.035	15.9054	16.0818	16.924	17.3	17.3
552	0.153333	290.295	17.2946	9.59456	150.034	15.9034	16.0796	16.9208	17.3	17.3
553	0.153611	290.294	17.2945	9.59449	150.033	15.9014	16.0774	16.9177	17.3	17.3
554	0.153889	290.294	17.2945	9.59446	150.033	15.8993	16.0752	16.9146	17.3	17.3
555	0.154167	290.294	17.2944	9.59443	150.032	15.8973	16.073	16.9113	17.3	17.3
556	0.154444	290.294	17.2944	9.5944	150.032	15.8954	16.0708	16.9082	17.3	17.3
557	0.154722	290.294	17.2944	9.59437	150.031	15.8933	16.0686	16.9051	17.3	17.3
558	0.155	290.294	17.2943	9.59434	150.031	15.8914	16.0664	16.9019	17.3	17.3
559	0.155278	290.294	17.2943	9.59431	150.031	15.8893	16.0642	16.8988	17.3	17.3
560	0.155556	290.294	17.2943	9.59428	150.03	15.8874	16.0621	16.8957	17.3	17.3
561	0.155833	290.294	17.2943	9.59425	150.03	15.8854	16.0599	16.8925	17.3	17.3
562	0.156111	290.294	17.2942	9.59422	150.029	15.8834	16.0577	16.8894	17.3	17.3
563	0.156389	290.294	17.2942	9.59419	150.029	15.8814	16.0555	16.8862	17.3	17.3
564	0.156667	290.294	17.2942	9.59416	150.028	15.8795	16.0534	16.8831	17.3	17.3
565	0.156944	290.294	17.2941	9.59413	150.028	15.8775	16.0512	16.88	17.3	17.3
566	0.157222	290.294	17.2941	9.5941	150.027	15.8755	16.049	16.8769	17.3	17.3
567	0.1575	290.294	17.2941	9.59407	150.027	15.8736	16.0469	16.8737	17.3	17.3
568	0.157778	290.294	17.294	9.59404	150.026	15.8716	16.0448	16.8706	17.3	17.3
569	0.158056	290.294	17.294	9.59398	150.025	15.8697	16.0426	16.8675	17.3	17.3
570	0.158333	290.294	17.2939	9.59395	150.025	15.8677	16.0405	16.8644	17.3	17.3
571	0.158611	290.294	17.2939	9.59391	150.024	15.8658	16.0383	16.8613	17.3	17.3
572	0.158889	290.294	17.2939	9.59388	150.024	15.8638	16.0362	16.8582	17.3	17.3
573	0.159167	290.294	17.2939	9.59385	150.023	15.8619	16.0341	16.8551	17.3	17.3
574	0.159444	290.294	17.2938	9.59382	150.023	15.86	16.032	16.852	17.3	17.3
575	0.159722	290.294	17.2938	9.59379	150.022	15.858	16.0298	16.8488	17.3	17.3
576	0.16	290.294	17.2938	9.59376	150.022	15.856	16.0277	16.8457	17.3	17.3
577	0.160278	290.294	17.2937	9.59373	150.021	15.8541	16.0256	16.8426	17.3	17.3
578	0.160556	290.294	17.2937	9.5937	150.021	15.8522	16.0235	16.8395	17.3	17.3
579	0.160833	290.294	17.2936	9.59364	150.02	15.8503	16.0214	16.8364	17.3	17.3
580	0.161111	290.294	17.2936	9.59361	150.02	15.8483	16.0193	16.8333	17.3	17.3
581	0.161389	290.294	17.2936	9.59358	150.019	15.8464	16.0172	16.8303	17.3	17.3
582	0.161667	290.294	17.2935	9.59355	150.019	15.8445	16.015	16.8272	17.3	17.3
583	0.161944	290.294	17.2935	9.59352	150.018	15.8426	16.013	16.8241	17.2999	17.3
584	0.162222	290.293	17.2935	9.59349	150.018	15.8407	16.0109	16.821	17.2999	17.3
585	0.1625	290.293	17.2935	9.59346	150.017	15.8388	16.0088	16.818	17.2999	17.3
586	0.162778	290.293	17.2934	9.5934	150.016	15.8369	16.0067	16.8149	17.2999	17.3
587	0.163056	290.293	17.2934	9.59337	150.016	15.835	16.0046	16.8118	17.2999	17.3
588	0.163333	290.293	17.2933	9.59333	150.015	15.8331	16.0026	16.8087	17.2999	17.3
589	0.163611	290.293	17.2933	9.5933	150.015	15.8312	16.0004	16.8057	17.2999	17.3
590	0.163889	290.293	17.2933	9.59327	150.014	15.8293	15.9984	16.8026	17.2999	17.3
591	0.164167	290.293	17.2932	9.59324	150.014	15.8274	15.9963	16.7996	17.2999	17.3
592	0.164444	290.293	17.2932	9.59321	150.013	15.8255	15.9943	16.7966	17.2999	17.3
593	0.164722	290.293	17.2932	9.59315	150.012	15.8236	15.9922	16.7935	17.2999	17.3
594	0.165	290.293	17.2931	9.59312	150.012	15.8218	15.9901	16.7905	17.2998	17.3
595	0.165278	290.293	17.2931	9.59309	150.011	15.8199	15.9881	16.7874	17.2998	17.3
596	0.165556	290.293	17.2931	9.59306	150.011	15.818	15.9861	16.7844	17.2998	17.3
597	0.165833	290.293	17.293	9.59303	150.01	15.8161	15.984	16.7813	17.2998	17.3
598	0.166111	290.293	17.293	9.593	150.01	15.8142	15.982	16.7783	17.2998	17.3
599	0.166389	290.293	17.2929	9.59294	150.009	15.8124	15.9799	16.7753	17.2998	17.3
600	0.166667	290.293	17.2929	9.59291	150.009	15.8105	15.9779	16.7723	17.2997	17.3
601	0.166944	290.293	17.2929	9.59288	150.008	15.8087	15.9758	16.7693	17.2997	17.3
602	0.167222	290.293	17.2928	9.59285	150.008	15.8068	15.9738	16.7663	17.2997	17.3
603	0.1675	290.293	17.2928	9.59282	150.007	15.8049	15.9718	16.7633	17.2997	17.3
604	0.167778	290.293	17.2928	9.59276	150.006	15.8031	15.9697	16.7603	17.2997	17.3
605	0.168056	290.293	17.2927	9.59272	150.006	15.8012	15.9677	16.7573	17.2996	17.3
606	0.168333	290.293	17.2927	9.59269	150.005	15.7994	15.9657	16.7543	17.2996	17.3
607	0.168611	290.293	17.2927	9.59266	150.005	15.7975	15.9637	16.7513	17.2996	17.3
608	0.168889	290.293	17.2926	9.59263	150.004	15.7957	15.9617	16.7483	17.2995	17.3
609	0.169167	290.293	17.2926	9.59257	150.003	15.7939	15.9597	16.7454	17.2995	17.3
610	0.169444	290.293	17.2925	9.59254	150.003	15.7921	15.9577	16.7424	17.2994	17.3
611	0.169722	290.293	17.2925	9.59251	150.002	15.7903	15.9557	16.7394	17.2994	17.3
612	0.17	290.292	17.2925	9.59248	150.002	15.7884	15.9537	16.7365	17.2994	17.3
613	0.170278	290.292	17.2924	9.59242	150.001	15.7866	15.9517	16.7335	17.2993	17.3
614	0.170556	290.292	17.2924	9.59239	150	15.7847	15.9497	16.7305	17.2993	17.3
615	0.170833	290.292	17.2924	9.59236	150	15.7829	15.9477	16.7276	17.2992	17.3
616	0.171111	290.292	17.2923	9.59233	150	15.7811	15.9457	16.7247	17.2992	17.3
617	0.171389	290.292	17.2923	9.5923	149.999	15.7793	15.9438	16.7217	17.2991	17.3
618	0.171667	290.292	17.2922	9.59224	149.998	15.7774	15.9418	16.7188	17.299	17.3
619	0.171944	290.292	17.2922	9.59221	149.998	15.7757	15.9398	16.7159	17.299	17.3
620	0.172222	290.292	17.2922	9.59218	149.997	15.7739	15.9378	16.7129	17.2989	17.3
621	0.1725	290.292	17.2921	9.59214	149.997	15.772	15.9359	16.71	17.2988	17.3
622	0.172778	290.292	17.2921	9.59208	149.996	15.7702	15.9339	16.7071	17.2987	17.3
623	0.173056	290.292	17.2921	9.59205	149.995	15.7685	15.9319	16.7042	17.2986	17.3
624	0.173333	290.292	17.292	9.59202	149.995	15.7666	15.93	16.7013	17.2985	17.3
625	0.173611	290.292	17.292	9.59199	149.994	15.7648	15.928	16.6984	17.2985	17.3
626	0.173889	290.292	17.2919	9.59193	149.993	15.763	15.926	16.6954	17.2983	17.3
627	0.174167	290.292	17.2919	9.5919	149.993	15.7613	15.9241	16.6926	17.2982	17.3
628	0.174444	290.292	17.2919	9.59187	149.992	15.7595	15.9221	16.6897	17.2981	17.3
629	0.174722	290.292	17.2918	9.59181	149.991	15.7577	15.9202	16.6868	17.298	17.3
630	0.175	290.292	17.2918	9.59178	149.991	15.7559	15.9183	16.6839	17.2979	17.3
631	0.175278	290.292	17.2917	9.59175	149.99	15.7541	15.9163	16.681	17.2978	17.3
632	0.175556	290.292	17.2917	9.59172	149.99	15.7523	15.9144	16.6782	17.2976	17.3
633	0.175833	290.292	17.2917	9.59166	149.989	15.7506	15.9125	16.6753	17.2975	17.3
634	0.176111	290.292	17.2916	9.59163	149.989	15.7488	15.9105	16.6724	17.2973	17.3
635	0.176389	290.292	17.2916	9.5916	149.988	15.747	15.9086	16.6696	17.2971	17.3
636	0.176667	290.292	17.2915	9.59153	149.987	15.7453	15.9067	16.6667	17.297	17.3
637	0.176944	290.292	17.2915	9.5915	149.987	15.7435	15.9048	16.6639	17.2968	17.3
638	0.177222	290.291	17.2915	9.59147	149.986	15.7418	15.9028	16.661	17.2966	17.3
639	0.1775	290.291	17.2914	9.59144	149.986	15.74	15.901	16.6582	17.2965	17.3
640	0.177778	290.291	17.2914	9.59138	149.985	15.7383	15.899	16.6554	17.2963	17.3
641	0.178056	290.291	17.2914	9.59135	149.984	15.7365	15.8971	16.6525	17.296	17.3
642	0.178333	290.291	17.2913	9.59132	149.984	15.7347	15.8952	16.6497	17.2958	17.3
643	0.178611	290.291	17.2913	9.59126	149.983	15.733	15.8933	16.6469	17.2956	17.3
644	0.178889	290.291	17.2912	9.59123	149.982	15.7313	15.8914	16.6441	17.2954	17.3
645	0.179167	290.291	17.2912	9.5912	149.982	15.7295	15.8895	16.6413	17.2951	17.3
646	0.179444	290.291	17.2911	9.59114	149.981	15.7278	15.8876	16.6385	17.2948	17.3
647	0.179722	290.291	17.2911	9.59111	149.98	15.726	15.8857	16.6357	17.2946	17.3
648	0.18	290.291	17.2911	9.59108	149.98	15.7243	15.8838	16.6329	17.2943	17.3
649	0.180278	290.291	17.291	9.59102	149.979	15.7226	15.882	16.6301	17.294	17.3
650	0.180556	290.291	17.291	9.59099	149.979	15.7209	15.8801	16.6273	17.2937	17.3
651	0.180833	290.291	17.291	9.59095	149.978	15.7191	15.8782	16.6245	17.2934	17.3
652	0.181111	290.291	17.2909	9.59089	149.977	15.7174	15.8763	16.6217	17.2931	17.3
653	0.181389	290.291	17.2909	9.59086	149.977	15.7157	15.8745	16.619	17.2927	17.3
654	0.181667	290.291	17.2908	9.59083	149.976	15.7139	15.8726	16.6162	17.2923	17.3
655	0.181944	290.291	17.2908	9.59077	149.975	15.7122	15.8707	16.6135	17.292	17.3
656	0.182222	290.291	17.2907	9.59074	149.975	15.7105	15.8688	16.6107	17.2916	17.3
657	0.1825	290.291	17.2907	9.59071	149.974	15.7088	15.867	16.608	17.2912	17.3
658	0.182778	290.291	17.2906	9.59065	149.973	15.7071	15.8651	16.6052	17.2908	17.3
659	0.183056	290.291	17.2906	9.59062	149.973	15.7054	15.8633	16.6024	17.2903	17.3
660	0.183333	290.291	17.2906	9.59059	149.972	15.7037	15.8615	16.5997	17.2899	17.3
661	0.183611	290.291	17.2905	9.59053	149.971	15.702	15.8596	16.597	17.2894	17.3
662	0.183889	290.29	17.2905	9.5905	149.971	15.7003	15.8577	16.5943	17.2889	17.3
663	0.184167	290.29	17.2904	9.59044	149.97	15.6986	15.8559	16.5916	17.2884	17.3
664	0.184444	290.29	17.2904	9.59041	149.969	15.6969	15.8541	16.5889	17.2879	17.3
665	0.184722	290.29	17.2904	9.59037	149.969	15.6952	15.8522	16.5861	17.2874	17.3
666	0.185	290.29	17.2903	9.59031	149.968	15.6935	15.8504	16.5834	17.2869	17.3
667	0.185278	290.29	17.2903	9.59028	149.968	15.6918	15.8485	16.5807	17.2863	17.3
668	0.185556	290.29	17.2902	9.59022	149.967	15.6901	15.8467	16.578	17.2857	17.3
669	0.185833	290.29	17.2902	9.59019	149.966	15.6884	15.8449	16.5753	17.2851	17.3
670	0.186111	290.29	17.2902	9.59016	149.966	15.6868	15.8431	16.5726	17.2845	17.3
671	0.186389	290.29	17.2901	9.5901	149.965	15.6851	15.8412	16.57	17.2838	17.3
672	0.186667	290.29	17.2901	9.59007	149.964	15.6834	15.8394	16.5673	17.2831	17.3
673	0.186944	290.29	17.29	9.59001	149.963	15.6818	15.8376	16.5646	17.2825	17.3
674	0.187222	290.29	17.29	9.58998	149.963	15.6801	15.8358	16.562	17.2818	17.3
675	0.1875	290.29	17.2899	9.58995	149.962	15.6784	15.834	16.5593	17.2811	17.3
676	0.187778	290.29	17.2899	9.58989	149.961	15.6767	15.8322	16.5566	17.2804	17.3
677	0.188056	290.29	17.2899	9.58986	149.961	15.6751	15.8304	16.554	17.2796	17.3
678	0.188333	290.29	17.2898	9.58979	149.96	15.6734	15.8286	16.5513	17.2788	17.3
679	0.188611	290.29	17.2898	9.58976	149.959	15.6718	15.8267	16.5487	17.278	17.3
680	0.188889	290.29	17.2897	9.58973	149.959	15.6701	15.825	16.5461	17.2772	17.3
681	0.189167	290.29	17.2897	9.58967	149.958	15.6685	15.8232	16.5434	17.2764	17.3
682	0.189444	290.29	17.2896	9.58964	149.958	15.6668	15.8214	16.5407	17.2755	17.3
683	0.189722	290.29	17.2896	9.58958	149.957	15.6651	15.8196	16.5382	17.2746	17.3
684	0.19	290.29	17.2896	9.58955	149.956	15.6635	15.8178	16.5355	17.2737	17.3
685	0.190278	290.289	17.2895	9.58949	149.955	15.6618	15.816	16.5329	17.2728	17.3
686	0.190556	290.289	17.2895	9.58946	149.955	15.6602	15.8142	16.5303	17.2718	17.3
687	0.190833	290.289	17.2894	9.58943	149.954	15.6586	15.8125	16.5277	17.2709	17.3
688	0.191111	290.289	17.2894	9.58937	149.953	15.6569	15.8106	16.5251	17.2699	17.3
689	0.191389	290.289	17.2893	9.58934	149.953	15.6553	15.8089	16.5225	17.2689	17.3
690	0.191667	290.289	17.2893	9.58928	149.952	15.6536	15.8071	16.5199	17.2678	17.3
691	0.191944	290.289	17.2892	9.58925	149.951	15.652	15.8054	16.5173	17.2668	17.3
692	0.192222	290.289	17.2892	9.58918	149.95	15.6504	15.8036	16.5147	17.2657	17.3
693	0.1925	290.289	17.2892	9.58915	149.95	15.6488	15.8018	16.5121	17.2645	17.3
694	0.192778	290.289	17.2891	9.58909	149.949	15.6472	15.8001	16.5096	17.2634	17.3
695	0.193056	290.289	17.2891	9.58906	149.948	15.6455	15.7983	16.507	17.2622	17.3
696	0.193333	290.289	17.289	9.589	149.947	15.6439	15.7966	16.5044	17.2611	17.3
697	0.193611	290.289	17.289	9.58897	149.947	15.6423	15.7948	16.5019	17.2599	17.3
698	0.193889	290.289	17.2889	9.58891	149.946	15.6407	15.7931	16.4993	17.2586	17.3
699	0.194167	290.289	17.2889	9.58888	149.946	15.6391	15.7913	16.4968	17.2574	17.3
700	0.194444	290.289	17.2888	9.58882	149.945	15.6375	15.7896	16.4942	17.2561	17.3
701	0.194722	290.289	17.2888	9.58879	149.944	15.6358	15.7878	16.4917	17.2549	17.3
702	0.195	290.289	17.2887	9.58873	149.943	15.6342	15.7861	16.4892	17.2535	17.3
703	0.195278	290.289	17.2887	9.5887	149.943	15.6326	15.7843	16.4866	17.2522	17.3
704	0.195556	290.289	17.2887	9.58867	149.942	15.631	15.7826	16.4841	17.2508	17.3
705	0.195833	290.289	17.2886	9.5886	149.941	15.6294	15.7809	16.4816	17.2494	17.3
706	0.196111	290.289	17.2886	9.58857	149.941	15.6278	15.7791	16.4791	17.248	17.3
707	0.196389	290.289	17.2885	9.58851	149.94	15.6262	15.7775	16.4765	17.2466	17.3
708	0.196667	290.288	17.2885	9.58848	149.939	15.6246	15.7757	16.474	17.2451	17.3
709	0.196944	290.288	17.2884	9.58842	149.938	15.623	15.774	16.4715	17.2436	17.3
710	0.197222	290.288	17.2884	9.58836	149.937	15.6215	15.7723	16.469	17.2421	17.3
711	0.1975	290.288	17.2883	9.58833	149.937	15.6198	15.7705	16.4665	17.2406	17.3
712	0.197778	290.288	17.2883	9.58827	149.936	15.6183	15.7689	16.464	17.239	17.3
713	0.198056	290.288	17.2882	9.58824	149.936	15.6167	15.7671	16.4615	17.2375	17.3
714	0.198333	290.288	17.2882	9.58818	149.935	15.6151	15.7654	16.4591	17.2359	17.3
715	0.198611	290.288	17.2881	9.58815	149.934	15.6135	15.7637	16.4566	17.2342	17.3
716	0.198889	290.288	17.2881	9.58809	149.933	15.6119	15.762	16.4541	17.2326	17.3
717	0.199167	290.288	17.2881	9.58806	149.933	15.6104	15.7603	16.4516	17.2309	17.3
718	0.199444	290.288	17.288	9.58799	149.932	15.6088	15.7586	16.4492	17.2292	17.3
719	0.199722	290.288	17.288	9.58796	149.931	15.6072	15.7569	16.4467	17.2275	17.3
720	0.2	290.288	17.2879	9.5879	149.93	15.6057	15.7552	16.4442	17.2258	17.3
721	0.200278	290.288	17.2879	9.58787	149.93	15.6041	15.7535	16.4418	17.2241	17.3
722	0.200556	290.288	17.2878	9.58781	149.929	15.6025	15.7518	16.4394	17.2223	17.3
723	0.200833	290.288	17.2878	9.58778	149.928	15.601	15.7502	16.4369	17.2205	17.3
724	0.201111	290.288	17.2877	9.58772	149.927	15.5994	15.7484	16.4344	17.2187	17.3
725	0.201389	290.288	17.2877	9.58766	149.926	15.5979	15.7468	16.432	17.2169	17.3
726	0.201667	290.288	17.2876	9.58763	149.926	15.5963	15.7451	16.4296	17.215	17.3
727	0.201944	290.288	17.2876	9.58757	149.925	15.5948	15.7434	16.4272	17.2131	17.3
728	0.202222	290.288	17.2875	9.58754	149.925	15.5932	15.7417	16.4247	17.2112	17.3
729	0.2025	290.287	17.2875	9.58748	149.924	15.5916	15.7401	16.4223	17.2093	17.3
730	0.202778	290.287	17.2874	9.58745	149.923	15.5901	15.7384	16.42	17.2074	17.3
731	0.203056	290.287	17.2874	9.58738	149.922	15.5886	15.7367	16.4175	17.2054	17.3
732	0.203333	290.287	17.2874	9.58735	149.922	15.587	15.735	16.4151	17.2034	17.3
733	0.203611	290.287	17.2873	9.58729	149.921	15.5855	15.7334	16.4127	17.2014	17.3
734	0.203889	290.287	17.2872	9.58723	149.92	15.5839	15.7318	16.4103	17.1995	17.3
735	0.204167	290.287	17.2872	9.5872	149.919	15.5824	15.7301	16.408	17.1974	17.3
736	0.204444	290.287	17.2871	9.58714	149.918	15.5809	15.7284	16.4055	17.1953	17.3
737	0.204722	290.287	17.2871	9.58711	149.918	15.5793	15.7267	16.4032	17.1933	17.3
738	0.205	290.287	17.287	9.58705	149.917	15.5778	15.7251	16.4008	17.1912	17.3
739	0.205278	290.287	17.287	9.58699	149.916	15.5763	15.7234	16.3984	17.1891	17.3
740	0.205556	290.287	17.287	9.58696	149.916	15.5748	15.7218	16.396	17.187	17.3
741	0.205833	290.287	17.2869	9.5869	149.915	15.5732	15.7202	16.3936	17.1848	17.3
742	0.206111	290.287	17.2869	9.58687	149.914	15.5717	15.7185	16.3913	17.1827	17.3
743	0.206389	290.287	17.2868	9.5868	149.913	15.5702	15.7169	16.3889	17.1805	17.3
744	0.206667	290.287	17.2867	9.58674	149.912	15.5686	15.7152	16.3866	17.1783	17.3
745	0.206944	290.287	17.2867	9.58671	149.912	15.5672	15.7136	16.3842	17.1761	17.3
746	0.207222	290.287	17.2867	9.58665	149.911	15.5656	15.712	16.3819	17.1739	17.3
747	0.2075	290.287	17.2866	9.58662	149.91	15.5641	15.7104	16.3795	17.1716	17.3
748	0.207778	290.287	17.2866	9.58656	149.909	15.5626	15.7087	16.3772	17.1694	17.3
749	0.208056	290.286	17.2865	9.5865	149.908	15.5611	15.7071	16.3749	17.1671	17.3
750	0.208333	290.286	17.2865	9.58647	149.908	15.5596	15.7055	16.3726	17.1649	17.3
751	0.208611	290.286	17.2864	9.58641	149.907	15.5581	15.7038	16.3702	17.1626	17.3
752	0.208889	290.286	17.2863	9.58635	149.906	15.5566	15.7022	16.3679	17.1602	17.3
753	0.209167	290.286	17.2863	9.58632	149.905	15.5551	15.7006	16.3656	17.1579	17.3
754	0.209444	290.286	17.2863	9.58625	149.905	15.5536	15.699	16.3633	17.1556	17.3
755	0.209722	290.286	17.2862	9.58622	149.904	15.5521	15.6974	16.361	17.1533	17.3
756	0.21	290.286	17.2862	9.58616	149.903	15.5506	15.6958	16.3587	17.1509	17.3
757	0.210278	290.286	17.2861	9.5861	149.902	15.5491	15.6942	16.3564	17.1485	17.3
758	0.210556	290.286	17.2861	9.58607	149.902	15.5476	15.6925	16.3541	17.1461	17.3
759	0.210833	290.286	17.286	9.58601	149.901	15.5461	15.6909	16.3518	17.1437	17.3
760	0.211111	290.286	17.2859	9.58595	149.9	15.5446	15.6893	16.3495	17.1413	17.3
761	0.211389	290.286	17.2859	9.58592	149.899	15.5432	15.6877	16.3472	17.1389	17.3
762	0.211667	290.286	17.2859	9.58586	149.898	15.5417	15.6861	16.3449	17.1364	17.3
763	0.211944	290.286	17.2858	9.5858	149.897	15.5402	15.6845	16.3427	17.134	17.3
764	0.212222	290.286	17.2858	9.58577	149.897	15.5387	15.6829	16.3404	17.1315	17.3
765	0.2125	290.286	17.2857	9.58571	149.896	15.5372	15.6814	16.3381	17.1291	17.3
766	0.212778	290.286	17.2856	9.58564	149.895	15.5358	15.6797	16.3358	17.1266	17.3
767	0.213056	290.286	17.2856	9.58561	149.895	15.5343	15.6782	16.3336	17.1241	17.3
768	0.213333	290.286	17.2856	9.58555	149.894	15.5328	15.6766	16.3313	17.1216	17.3
769	0.213611	290.285	17.2855	9.58549	149.893	15.5313	15.675	16.3291	17.119	17.3
770	0.213889	290.285	17.2855	9.58546	149.892	15.5299	15.6734	16.3268	17.1165	17.3
771	0.214167	290.285	17.2854	9.5854	149.891	15.5284	15.6718	16.3246	17.114	17.3
772	0.214444	290.285	17.2853	9.58534	149.89	15.5269	15.6703	16.3224	17.1115	17.3
773	0.214722	290.285	17.2853	9.58531	149.89	15.5255	15.6687	16.3201	17.1089	17.3
774	0.215	290.285	17.2852	9.58525	149.889	15.524	15.6671	16.3179	17.1064	17.3
775	0.215278	290.285	17.2852	9.58519	149.888	15.5226	15.6656	16.3156	17.1038	17.3
776	0.215556	290.285	17.2852	9.58516	149.887	15.5211	15.664	16.3134	17.1012	17.3
777	0.215833	290.285	17.2851	9.5851	149.886	15.5196	15.6624	16.3112	17.0986	17.3
778	0.216111	290.285	17.285	9.58503	149.885	15.5182	15.6609	16.309	17.096	17.3
779	0.216389	290.285	17.285	9.58497	149.884	15.5167	15.6593	16.3068	17.0934	17.3
780	0.216667	290.285	17.2849	9.58494	149.884	15.5153	15.6577	16.3046	17.0908	17.3
781	0.216944	290.285	17.2849	9.58488	149.883	15.5138	15.6562	16.3024	17.0882	17.3
782	0.217222	290.285	17.2848	9.58482	149.882	15.5124	15.6546	16.3002	17.0856	17.3
783	0.2175	290.285	17.2848	9.58479	149.882	15.511	15.6531	16.2979	17.0829	17.3
784	0.217778	290.285	17.2847	9.58473	149.881	15.5095	15.6516	16.2958	17.0803	17.3
785	0.218056	290.285	17.2847	9.58467	149.88	15.5081	15.65	16.2935	17.0777	17.3
786	0.218333	290.285	17.2846	9.58461	149.879	15.5066	15.6484	16.2914	17.075	17.3
787	0.218611	290.285	17.2846	9.58458	149.878	15.5052	15.6469	16.2892	17.0724	17.3
788	0.218889	290.285	17.2845	9.58452	149.877	15.5038	15.6453	16.287	17.0697	17.3
789	0.219167	290.284	17.2845	9.58445	149.876	15.5023	15.6438	16.2848	17.067	17.3
790	0.219444	290.284	17.2844	9.58442	149.876	15.5009	15.6422	16.2827	17.0643	17.3
791	0.219722	290.284	17.2844	9.58436	149.875	15.4995	15.6407	16.2805	17.0616	17.3
792	0.22	290.284	17.2843	9.5843	149.874	15.498	15.6392	16.2783	17.059	17.3
793	0.220278	290.284	17.2842	9.58424	149.873	15.4966	15.6377	16.2762	17.0563	17.3
794	0.220556	290.284	17.2842	9.58421	149.873	15.4952	15.6361	16.274	17.0536	17.3
795	0.220833	290.284	17.2841	9.58415	149.872	15.4938	15.6346	16.2719	17.0509	17.3
796	0.221111	290.284	17.2841	9.58409	149.871	15.4923	15.6331	16.2697	17.0482	17.3
797	0.221389	290.284	17.284	9.58403	149.87	15.4909	15.6316	16.2675	17.0455	17.3
798	0.221667	290.284	17.284	9.584	149.869	15.4895	15.63	16.2654	17.0428	17.3
799	0.221944	290.284	17.2839	9.58394	149.868	15.4881	15.6285	16.2633	17.0401	17.3
800	0.222222	290.284	17.2839	9.58387	149.867	15.4867	15.627	16.2611	17.0374	17.3
801	0.2225	290.284	17.2838	9.58381	149.866	15.4853	15.6255	16.259	17.0346	17.3
802	0.222778	290.284	17.2838	9.58378	149.866	15.4839	15.624	16.2569	17.0319	17.3
803	0.223056	290.284	17.2837	9.58372	149.865	15.4825	15.6225	16.2548	17.0292	17.3
804	0.223333	290.284	17.2837	9.58366	149.864	15.481	15.6209	16.2527	17.0264	17.3
805	0.223611	290.284	17.2836	9.5836	149.863	15.4796	15.6194	16.2505	17.0237	17.3
806	0.223889	290.284	17.2835	9.58354	149.862	15.4782	15.6179	16.2484	17.021	17.3
807	0.224167	290.284	17.2835	9.58351	149.862	15.4768	15.6164	16.2463	17.0182	17.3
808	0.224444	290.283	17.2834	9.58345	149.861	15.4755	15.6149	16.2442	17.0155	17.3
809	0.224722	290.283	17.2834	9.58339	149.86	15.474	15.6134	16.2421	17.0128	17.3
810	0.225	290.283	17.2833	9.58333	149.859	15.4726	15.6119	16.24	17.01	17.3
811	0.225278	290.283	17.2833	9.58329	149.858	15.4713	15.6104	16.2379	17.0072	17.3
812	0.225556	290.283	17.2832	9.58323	149.857	15.4699	15.6089	16.2358	17.0045	17.3
813	0.225833	290.283	17.2832	9.58317	149.856	15.4684	15.6074	16.2337	17.0018	17.3
814	0.226111	290.283	17.2831	9.58311	149.855	15.4671	15.606	16.2316	16.999	17.3
815	0.226389	290.283	17.2831	9.58305	149.854	15.4657	15.6045	16.2296	16.9962	17.3
816	0.226667	290.283	17.283	9.58302	149.854	15.4643	15.603	16.2274	16.9935	17.3
817	0.226944	290.283	17.283	9.58296	149.853	15.4629	15.6015	16.2254	16.9907	17.3
818	0.227222	290.283	17.2829	9.5829	149.852	15.4615	15.6	16.2233	16.988	17.3
819	0.2275	290.283	17.2828	9.58284	149.851	15.4602	15.5985	16.2213	16.9852	17.3
820	0.227778	290.283	17.2828	9.58278	149.85	15.4587	15.597	16.2192	16.9825	17.3
821	0.228056	290.283	17.2827	9.58275	149.85	15.4574	15.5956	16.2171	16.9797	17.3
822	0.228333	290.283	17.2827	9.58268	149.849	15.456	15.5941	16.2151	16.9769	17.3
823	0.228611	290.283	17.2826	9.58262	149.848	15.4547	15.5926	16.213	16.9742	17.3
824	0.228889	290.283	17.2826	9.58256	149.847	15.4533	15.5911	16.2109	16.9714	17.3
825	0.229167	290.283	17.2825	9.5825	149.846	15.4519	15.5897	16.2089	16.9686	17.3
826	0.229444	290.282	17.2824	9.58244	149.845	15.4505	15.5882	16.2068	16.9658	17.3
827	0.229722	290.282	17.2824	9.58241	149.844	15.4492	15.5867	16.2048	16.9631	17.3
828	0.23	290.282	17.2823	9.58235	149.843	15.4478	15.5853	16.2028	16.9603	17.3
829	0.230278	290.282	17.2823	9.58229	149.842	15.4464	15.5838	16.2007	16.9576	17.3
830	0.230556	290.282	17.2822	9.58223	149.842	15.4451	15.5823	16.1987	16.9548	17.3
831	0.230833	290.282	17.2822	9.58217	149.841	15.4437	15.5809	16.1967	16.952	17.3
832	0.231111	290.282	17.2821	9.5821	149.84	15.4424	15.5795	16.1946	16.9492	17.3
833	0.231389	290.282	17.2821	9.58207	149.839	15.441	15.578	16.1926	16.9465	17.3
834	0.231667	290.282	17.282	9.58201	149.838	15.4396	15.5765	16.1906	16.9437	17.3
835	0.231944	290.282	17.282	9.58195	149.837	15.4383	15.5751	16.1886	16.941	17.3
836	0.232222	290.282	17.2819	9.58189	149.836	15.437	15.5736	16.1866	16.9382	17.3
837	0.2325	290.282	17.2818	9.58183	149.835	15.4356	15.5722	16.1845	16.9354	17.3
838	0.232778	290.282	17.2818	9.58177	149.834	15.4342	15.5708	16.1826	16.9327	17.3
839	0.233056	290.282	17.2817	9.58174	149.834	15.4329	15.5693	16.1806	16.9299	17.3
840	0.233333	290.282	17.2817	9.58168	149.833	15.4315	15.5679	16.1786	16.9272	17.2999
841	0.233611	290.282	17.2816	9.58162	149.832	15.4302	15.5664	16.1766	16.9244	17.2999
842	0.233889	290.282	17.2816	9.58156	149.831	15.4289	15.565	16.1746	16.9216	17.2999
843	0.234167	290.281	17.2815	9.58149	149.83	15.4275	15.5635	16.1726	16.9189	17.2999
844	0.234444	290.281	17.2814	9.58143	149.829	15.4262	15.5621	16.1706	16.9161	17.2999
845	0.234722	290.281	17.2814	9.58137	149.828	15.4249	15.5607	16.1686	16.9134	17.2999
846	0.235	290.281	17.2813	9.58131	149.827	15.4235	15.5593	16.1666	16.9106	17.2999
847	0.235278	290.281	17.2813	9.58128	149.827	15.4221	15.5578	16.1647	16.9079	17.2999
848	0.235556	290.281	17.2812	9.58122	149.826	15.4208	15.5564	16.1627	16.9052	17.2999
849	0.235833	290.281	17.2812	9.58116	149.825	15.4195	15.555	16.1607	16.9024	17.2999
850	0.236111	290.281	17.2811	9.5811	149.824	15.4182	15.5535	16.1588	16.8997	17.2998
851	0.236389	290.281	17.281	9.58104	149.823	15.4169	15.5521	16.1568	16.8969	17.2998
852	0.236667	290.281	17.281	9.58098	149.822	15.4155	15.5507	16.1548	16.8942	17.2998
853	0.236944	290.281	17.2809	9.58091	149.821	15.4142	15.5493	16.1529	16.8914	17.2998
854	0.237222	290.281	17.2809	9.58085	149.82	15.4129	15.5479	16.1509	16.8887	17.2998
855	0.2375	290.281	17.2808	9.58079	149.819	15.4116	15.5464	16.149	16.886	17.2998
856	0.237778	290.281	17.2808	9.58076	149.819	15.4102	15.545	16.147	16.8832	17.2998
857	0.238056	290.281	17.2807	9.5807	149.818	15.4089	15.5436	16.1451	16.8805	17.2998
858	0.238333	290.281	17.2806	9.58064	149.817	15.4076	15.5422	16.1431	16.8777	17.2997
859	0.238611	290.281	17.2806	9.58058	149.816	15.4063	15.5408	16.1412	16.875	17.2997
860	0.238889	290.281	17.2805	9.58052	149.815	15.405	15.5394	16.1392	16.8723	17.2997
861	0.239167	290.28	17.2805	9.58046	149.814	15.4037	15.538	16.1373	16.8696	17.2997
862	0.239444	290.28	17.2804	9.5804	149.813	15.4023	15.5366	16.1354	16.8669	17.2997
863	0.239722	290.28	17.2803	9.58033	149.812	15.401	15.5352	16.1335	16.8642	17.2997
864	0.24	290.28	17.2803	9.58027	149.811	15.3997	15.5338	16.1315	16.8614	17.2996
865	0.240278	290.28	17.2802	9.58021	149.81	15.3984	15.5324	16.1296	16.8587	17.2996
866	0.240556	290.28	17.2802	9.58015	149.809	15.3971	15.531	16.1277	16.856	17.2996
867	0.240833	290.28	17.2801	9.58009	149.808	15.3958	15.5296	16.1258	16.8533	17.2996
868	0.241111	290.28	17.2801	9.58006	149.808	15.3945	15.5282	16.1238	16.8506	17.2996
869	0.241389	290.28	17.28	9.58	149.807	15.3932	15.5268	16.1219	16.8479	17.2995
870	0.241667	290.28	17.2799	9.57994	149.806	15.3919	15.5255	16.12	16.8452	17.2995
871	0.241944	290.28	17.2799	9.57988	149.805	15.3906	15.524	16.1181	16.8425	17.2995
872	0.242222	290.28	17.2798	9.57982	149.804	15.3893	15.5227	16.1162	16.8398	17.2994
873	0.2425	290.28	17.2798	9.57975	149.803	15.388	15.5213	16.1143	16.8372	17.2994
874	0.242778	290.28	17.2797	9.57969	149.802	15.3867	15.5199	16.1125	16.8344	17.2994
875	0.243056	290.28	17.2796	9.57963	149.801	15.3854	15.5185	16.1106	16.8318	17.2993
876	0.243333	290.28	17.2796	9.57957	149.8	15.3841	15.5171	16.1087	16.8291	17.2993
877	0.243611	290.28	17.2795	9.57951	149.799	15.3828	15.5158	16.1068	16.8264	17.2992
878	0.243889	290.279	17.2794	9.57945	149.798	15.3816	15.5144	16.1049	16.8237	17.2992
879	0.244167	290.279	17.2794	9.57939	149.797	15.3803	15.513	16.103	16.821	17.2992
880	0.244444	290.279	17.2793	9.57933	149.796	15.379	15.5116	16.1011	16.8184	17.2991
881	0.244722	290.279	17.2793	9.57927	149.795	15.3777	15.5103	16.0993	16.8157	17.2991
882	0.245	290.279	17.2792	9.57921	149.794	15.3764	15.5089	16.0974	16.8131	17.299
883	0.245278	290.279	17.2791	9.57914	149.793	15.3752	15.5075	16.0956	16.8104	17.299
884	0.245556	290.279	17.2791	9.57908	149.792	15.3739	15.5062	16.0937	16.8077	17.2989
885	0.245833	290.279	17.279	9.57902	149.791	15.3726	15.5048	16.0918	16.8051	17.2988
886	0.246111	290.279	17.279	9.57896	149.79	15.3713	15.5035	16.0899	16.8024	17.2988
887	0.246389	290.279	17.2789	9.5789	149.79	15.37	15.5021	16.0881	16.7998	17.2986
888	0.246667	290.279	17.2788	9.57884	149.789	15.3688	15.5007	16.0862	16.7972	17.2986
889	0.246944	290.279	17.2788	9.57878	149.788	15.3675	15.4994	16.0844	16.7945	17.2985
890	0.247222	290.279	17.2787	9.57872	149.787	15.3662	15.498	16.0826	16.7919	17.2984
891	0.2475	290.279	17.2787	9.57866	149.786	15.365	15.4967	16.0807	16.7892	17.2983
892	0.247778	290.279	17.2786	9.57859	149.785	15.3637	15.4953	16.0789	16.7866	17.2982
893	0.248056	290.279	17.2786	9.57856	149.784	15.3624	15.494	16.077	16.784	17.2981
894	0.248333	290.279	17.2785	9.5785	149.783	15.3612	15.4926	16.0752	16.7814	17.298
895	0.248611	290.278	17.2784	9.57844	149.782	15.3599	15.4913	16.0733	16.7787	17.2979
896	0.248889	290.278	17.2784	9.57838	149.781	15.3587	15.4899	16.0715	16.7762	17.2978
897	0.249167	290.278	17.2783	9.57832	149.78	15.3574	15.4886	16.0697	16.7735	17.2977
898	0.249444	290.278	17.2783	9.57826	149.78	15.3561	15.4872	16.0679	16.7709	17.2976
899	0.249722	290.278	17.2782	9.5782	149.779	15.3549	15.4859	16.066	16.7683	17.2974
900	0.25	290.278	17.2781	9.57814	149.778	15.3536	15.4846	16.0642	16.7657	17.2973
901	0.250278	290.278	17.278	9.57805	149.776	15.3524	15.4832	16.0624	16.7631	17.2971
902	0.250556	290.278	17.278	9.57798	149.775	15.3511	15.4819	16.0606	16.7605	17.297
903	0.250833	290.278	17.2779	9.57792	149.774	15.3499	15.4806	16.0587	16.7579	17.2969
904	0.251111	290.278	17.2779	9.57786	149.773	15.3486	15.4792	16.0569	16.7554	17.2967
905	0.251389	290.278	17.2778	9.5778	149.772	15.3474	15.4779	16.0552	16.7527	17.2965
906	0.251667	290.278	17.2777	9.57774	149.771	15.3461	15.4766	16.0533	16.7502	17.2963
907	0.251944	290.278	17.2777	9.57768	149.77	15.3449	15.4752	16.0516	16.7476	17.2962
908	0.252222	290.278	17.2776	9.57762	149.769	15.3436	15.4739	16.0498	16.745	17.296
909	0.2525	290.278	17.2776	9.57756	149.769	15.3424	15.4726	16.0479	16.7425	17.2958
910	0.252778	290.277	17.2775	9.5775	149.768	15.3412	15.4713	16.0461	16.7399	17.2956
911	0.253056	290.277	17.2774	9.57744	149.767	15.3399	15.4699	16.0443	16.7373	17.2954
912	0.253333	290.277	17.2774	9.57737	149.766	15.3387	15.4686	16.0426	16.7348	17.2952
913	0.253611	290.277	17.2773	9.57731	149.765	15.3375	15.4673	16.0408	16.7322	17.2949
914	0.253889	290.277	17.2773	9.57725	149.764	15.3362	15.466	16.039	16.7297	17.2947
915	0.254167	290.277	17.2772	9.57719	149.763	15.335	15.4647	16.0372	16.7271	17.2944
916	0.254444	290.277	17.2771	9.57713	149.762	15.3337	15.4633	16.0355	16.7246	17.2942
917	0.254722	290.277	17.2771	9.57707	149.761	15.3325	15.462	16.0337	16.722	17.2939
918	0.255	290.277	17.277	9.57701	149.76	15.3313	15.4607	16.0319	16.7195	17.2936
919	0.255278	290.277	17.2769	9.57695	149.759	15.33	15.4594	16.0302	16.717	17.2933
920	0.255556	290.277	17.2769	9.57689	149.758	15.3288	15.4581	16.0284	16.7145	17.2931
921	0.255833	290.277	17.2768	9.57682	149.757	15.3276	15.4568	16.0266	16.7119	17.2928
922	0.256111	290.277	17.2768	9.57676	149.756	15.3264	15.4555	16.0248	16.7094	17.2924
923	0.256389	290.277	17.2767	9.5767	149.755	15.3252	15.4542	16.0231	16.7069	17.2921
924	0.256667	290.277	17.2766	9.57664	149.754	15.3239	15.4529	16.0213	16.7044	17.2918
925	0.256944	290.277	17.2766	9.57658	149.753	15.3228	15.4516	16.0196	16.7019	17.2914
926	0.257222	290.277	17.2765	9.57652	149.752	15.3215	15.4503	16.0178	16.6994	17.291
927	0.2575	290.276	17.2764	9.57643	149.751	15.3203	15.449	16.0161	16.6969	17.2907
928	0.257778	290.276	17.2764	9.57637	149.75	15.3191	15.4477	16.0144	16.6944	17.2903
929	0.258056	290.276	17.2763	9.57631	149.749	15.3178	15.4464	16.0126	16.6919	17.2899
930	0.258333	290.276	17.2762	9.57625	149.748	15.3167	15.4452	16.0109	16.6894	17.2895
931	0.258611	290.276	17.2762	9.57618	149.747	15.3154	15.4438	16.0091	16.687	17.2891
932	0.258889	290.276	17.2761	9.57612	149.746	15.3142	15.4426	16.0074	16.6844	17.2886
933	0.259167	290.276	17.2761	9.57606	149.745	15.313	15.4413	16.0056	16.682	17.2881
934	0.259444	290.276	17.276	9.576	149.744	15.3118	15.4399	16.0039	16.6795	17.2877
935	0.259722	290.276	17.2759	9.57594	149.743	15.3106	15.4387	16.0022	16.6771	17.2873
936	0.26	290.276	17.2759	9.57588	149.742	15.3094	15.4374	16.0005	16.6746	17.2867
937	0.260278	290.276	17.2758	9.57582	149.741	15.3082	15.4361	15.9987	16.6721	17.2863
938	0.260556	290.276	17.2758	9.57576	149.74	15.307	15.4348	15.997	16.6697	17.2857
939	0.260833	290.276	17.2757	9.57567	149.739	15.3058	15.4336	15.9953	16.6672	17.2852
940	0.261111	290.276	17.2756	9.5756	149.738	15.3046	15.4323	15.9936	16.6647	17.2846
941	0.261389	290.276	17.2755	9.57554	149.737	15.3034	15.431	15.9919	16.6623	17.2841
942	0.261667	290.275	17.2755	9.57548	149.736	15.3022	15.4297	15.9902	16.6599	17.2835
943	0.261944	290.275	17.2754	9.57542	149.735	15.301	15.4285	15.9885	16.6574	17.2829
944	0.262222	290.275	17.2754	9.57536	149.734	15.2998	15.4272	15.9868	16.655	17.2823
945	0.2625	290.275	17.2753	9.5753	149.733	15.2986	15.4259	15.9851	16.6526	17.2816
946	0.262778	290.275	17.2752	9.57524	149.732	15.2974	15.4246	15.9834	16.6501	17.281
947	0.263056	290.275	17.2752	9.57518	149.731	15.2962	15.4234	15.9817	16.6477	17.2804
948	0.263333	290.275	17.2751	9.57509	149.73	15.295	15.4221	15.98	16.6453	17.2797
949	0.263611	290.275	17.275	9.57502	149.729	15.2938	15.4209	15.9783	16.6429	17.279
950	0.263889	290.275	17.275	9.57496	149.728	15.2926	15.4196	15.9766	16.6405	17.2783
951	0.264167	290.275	17.2749	9.5749	149.727	15.2915	15.4183	15.9749	16.6381	17.2776
952	0.264444	290.275	17.2748	9.57484	149.726	15.2903	15.4171	15.9732	16.6357	17.2768
953	0.264722	290.275	17.2748	9.57478	149.725	15.2891	15.4158	15.9716	16.6333	17.2761
954	0.265	290.275	17.2747	9.57472	149.724	15.2879	15.4146	15.9698	16.6309	17.2753
955	0.265278	290.275	17.2747	9.57466	149.723	15.2867	15.4133	15.9682	16.6285	17.2745
956	0.265556	290.275	17.2746	9.57457	149.722	15.2856	15.412	15.9665	16.6261	17.2737
957	0.265833	290.275	17.2745	9.57451	149.721	15.2844	15.4108	15.9648	16.6237	17.2728
958	0.266111	290.274	17.2744	9.57444	149.72	15.2832	15.4095	15.9631	16.6213	17.272
959	0.266389	290.274	17.2744	9.57438	149.719	15.282	15.4083	15.9615	16.619	17.2711
960	0.266667	290.274	17.2743	9.57432	149.718	15.2809	15.407	15.9598	16.6166	17.2703
961	0.266944	290.274	17.2743	9.57426	149.717	15.2797	15.4058	15.9581	16.6143	17.2693
962	0.267222	290.274	17.2742	9.5742	149.716	15.2785	15.4045	15.9565	16.6119	17.2684
963	0.2675	290.274	17.2741	9.57411	149.715	15.2773	15.4033	15.9548	16.6095	17.2675
964	0.267778	290.274	17.274	9.57405	149.714	15.2762	15.4021	15.9532	16.6071	17.2665
965	0.268056	290.274	17.274	9.57399	149.713	15.275	15.4008	15.9515	16.6048	17.2655
966	0.268333	290.274	17.2739	9.57393	149.712	15.2738	15.3996	15.9499	16.6024	17.2646
967	0.268611	290.274	17.2739	9.57386	149.711	15.2727	15.3983	15.9482	16.6001	17.2635
968	0.268889	290.274	17.2738	9.5738	149.71	15.2715	15.3971	15.9466	16.5978	17.2625
969	0.269167	290.274	17.2737	9.57371	149.708	15.2703	15.3958	15.9449	16.5954	17.2615
970	0.269444	290.274	17.2737	9.57365	149.707	15.2692	15.3946	15.9433	16.5931	17.2604
971	0.269722	290.274	17.2736	9.57359	149.706	15.268	15.3934	15.9417	16.5907	17.2593
972	0.27	290.274	17.2735	9.57353	149.706	15.2669	15.3922	15.94	16.5884	17.2582
973	0.270278	290.273	17.2735	9.57347	149.705	15.2657	15.3909	15.9384	16.5861	17.257
974	0.270556	290.273	17.2734	9.57341	149.704	15.2645	15.3897	15.9367	16.5838	17.2559
975	0.270833	290.273	17.2733	9.57332	149.702	15.2634	15.3885	15.9351	16.5815	17.2548
976	0.271111	290.273	17.2733	9.57325	149.701	15.2622	15.3872	15.9335	16.5792	17.2536
977	0.271389	290.273	17.2732	9.57319	149.7	15.2611	15.386	15.9319	16.5769	17.2524
978	0.271667	290.273	17.2731	9.57313	149.699	15.2599	15.3848	15.9302	16.5746	17.2512
979	0.271944	290.273	17.2731	9.57307	149.698	15.2588	15.3836	15.9286	16.5723	17.2499
980	0.272222	290.273	17.273	9.57301	149.697	15.2577	15.3824	15.927	16.57	17.2487
981	0.2725	290.273	17.2729	9.57292	149.696	15.2565	15.3811	15.9254	16.5677	17.2474
982	0.272778	290.273	17.2729	9.57286	149.695	15.2553	15.3799	15.9238	16.5654	17.2461
983	0.273056	290.273	17.2728	9.5728	149.694	15.2542	15.3787	15.9221	16.5631	17.2448
984	0.273333	290.273	17.2727	9.57274	149.693	15.2531	15.3775	15.9205	16.5608	17.2434
985	0.273611	290.273	17.2727	9.57267	149.692	15.2519	15.3763	15.9189	16.5586	17.2421
986	0.273889	290.273	17.2726	9.57258	149.691	15.2508	15.3751	15.9173	16.5563	17.2407
987	0.274167	290.273	17.2725	9.57252	149.69	15.2496	15.3739	15.9157	16.554	17.2393
988	0.274444	290.272	17.2725	9.57246	149.689	15.2485	15.3727	15.9141	16.5518	17.2379
989	0.274722	290.272	17.2724	9.5724	149.688	15.2473	15.3714	15.9125	16.5495	17.2365
990	0.275	290.272	17.2723	9.57234	149.687	15.2462	15.3702	15.9109	16.5472	17.2351
991	0.275278	290.272	17.2722	9.57225	149.685	15.2451	15.369	15.9093	16.545	17.2336
992	0.275556	290.272	17.2722	9.57219	149.685	15.2439	15.3678	15.9077	16.5427	17.2321
993	0.275833	290.272	17.2721	9.57213	149.684	15.2428	15.3666	15.9061	16.5405	17.2307
994	0.276111	290.272	17.2721	9.57206	149.683	15.2417	15.3654	15.9046	16.5383	17.2291
995	0.276389	290.272	17.272	9.57197	149.681	15.2405	15.3642	15.903	16.536	17.2276
996	0.276667	290.272	17.2719	9.57191	149.68	15.2394	15.363	15.9013	16.5338	17.226
997	0.276944	290.272	17.2719	9.57185	149.679	15.2383	15.3618	15.8998	16.5316	17.2245
998	0.277222	290.272	17.2718	9.57179	149.678	15.2371	15.3606	15.8982	16.5293	17.2229
999	0.2775	290.272	17.2717	9.57173	149.677	15.236	15.3594	15.8966	16.5271	17.2213
1000	0.277778	290.272	17.2716	9.57164	149.676	15.2349	15.3582	15.8951	16.5249	17.2197
1001	0.278056	290.272	17.2716	9.57158	149.675	15.2338	15.357	15.8935	16.5227	17.2181
1002	0.278333	290.272	17.2715	9.57151	149.674	15.2327	15.3558	15.8919	16.5205	17.2164
1003	0.278611	290.271	17.2715	9.57145	149.673	15.2315	15.3547	15.8904	16.5182	17.2148
1004	0.278889	290.271	17.2714	9.57136	149.672	15.2304	15.3535	15.8888	16.5161	17.2131
1005	0.279167	290.271	17.2713	9.5713	149.671	15.2293	15.3523	15.8872	16.5138	17.2114
1006	0.279444	290.271	17.2712	9.57124	149.67	15.2282	15.3511	15.8857	16.5116	17.2097
1007	0.279722	290.271	17.2712	9.57118	149.669	15.2271	15.3499	15.8841	16.5094	17.2079
1008	0.28	290.271	17.2711	9.57109	149.667	15.226	15.3487	15.8825	16.5072	17.2062
1009	0.280278	290.271	17.271	9.57103	149.666	15.2248	15.3475	15.881	16.505	17.2044
1010	0.280556	290.271	17.271	9.57097	149.665	15.2237	15.3464	15.8794	16.5029	17.2026
1011	0.280833	290.271	17.2709	9.5709	149.664	15.2226	15.3452	15.8779	16.5007	17.2008
1012	0.281111	290.271	17.2708	9.57081	149.663	15.2215	15.344	15.8763	16.4985	17.199
1013	0.281389	290.271	17.2708	9.57075	149.662	15.2204	15.3428	15.8748	16.4963	17.1972
1014	0.281667	290.271	17.2707	9.57069	149.661	15.2193	15.3416	15.8732	16.4942	17.1954
1015	0.281944	290.271	17.2706	9.57063	149.66	15.2182	15.3405	15.8717	16.492	17.1935
1016	0.282222	290.271	17.2705	9.57054	149.659	15.217	15.3393	15.8701	16.4899	17.1917
1017	0.2825	290.27	17.2705	9.57048	149.658	15.2159	15.3381	15.8686	16.4877	17.1898
1018	0.282778	290.27	17.2704	9.57042	149.657	15.2148	15.337	15.8671	16.4855	17.1879
1019	0.283056	290.27	17.2704	9.57036	149.656	15.2137	15.3358	15.8655	16.4834	17.186
1020	0.283333	290.27	17.2703	9.57026	149.654	15.2126	15.3346	15.864	16.4813	17.1841
1021	0.283611	290.27	17.2702	9.5702	149.654	15.2115	15.3334	15.8624	16.4791	17.1822
1022	0.283889	290.27	17.2701	9.57014	149.653	15.2104	15.3323	15.8609	16.477	17.1802
1023	0.284167	290.27	17.2701	9.57005	149.651	15.2094	15.3311	15.8594	16.4748	17.1783
1024	0.284444	290.27	17.27	9.56999	149.65	15.2082	15.33	15.8578	16.4727	17.1763
1025	0.284722	290.27	17.2699	9.56993	149.649	15.2072	15.3288	15.8564	16.4706	17.1743
1026	0.285	290.27	17.2699	9.56987	149.648	15.2061	15.3276	15.8548	16.4684	17.1723
1027	0.285278	290.27	17.2698	9.56978	149.647	15.205	15.3265	15.8533	16.4663	17.1703
1028	0.285556	290.27	17.2697	9.56971	149.646	15.2039	15.3253	15.8518	16.4642	17.1683
1029	0.285833	290.27	17.2697	9.56965	149.645	15.2028	15.3242	15.8503	16.4621	17.1662
1030	0.286111	290.27	17.2696	9.56956	149.643	15.2017	15.323	15.8488	16.46	17.1642
1031	0.286389	290.27	17.2695	9.5695	149.643	15.2006	15.3218	15.8473	16.4578	17.1622
1032	0.286667	290.269	17.2694	9.56944	149.642	15.1995	15.3207	15.8457	16.4557	17.1601
1033	0.286944	290.269	17.2694	9.56938	149.641	15.1984	15.3195	15.8442	16.4536	17.158
1034	0.287222	290.269	17.2693	9.56929	149.639	15.1973	15.3184	15.8427	16.4515	17.1559
1035	0.2875	290.269	17.2692	9.56923	149.638	15.1963	15.3173	15.8412	16.4495	17.1539
1036	0.287778	290.269	17.2692	9.56917	149.637	15.1951	15.3161	15.8397	16.4474	17.1517
1037	0.288056	290.269	17.2691	9.56907	149.636	15.1941	15.3149	15.8382	16.4453	17.1496
1038	0.288333	290.269	17.269	9.56901	149.635	15.193	15.3138	15.8367	16.4432	17.1475
1039	0.288611	290.269	17.269	9.56895	149.634	15.1919	15.3127	15.8352	16.4411	17.1454
1040	0.288889	290.269	17.2689	9.56886	149.633	15.1908	15.3115	15.8337	16.439	17.1432
1041	0.289167	290.269	17.2688	9.5688	149.632	15.1898	15.3104	15.8322	16.437	17.141
1042	0.289444	290.269	17.2687	9.56874	149.631	15.1887	15.3092	15.8308	16.4348	17.1389
1043	0.289722	290.269	17.2687	9.56868	149.63	15.1876	15.3081	15.8293	16.4328	17.1367
1044	0.29	290.269	17.2686	9.56859	149.628	15.1865	15.307	15.8278	16.4307	17.1345
1045	0.290278	290.269	17.2685	9.56852	149.627	15.1855	15.3058	15.8263	16.4287	17.1323
1046	0.290556	290.268	17.2685	9.56846	149.626	15.1844	15.3047	15.8248	16.4266	17.1302
1047	0.290833	290.268	17.2684	9.56837	149.625	15.1833	15.3036	15.8233	16.4246	17.128
1048	0.291111	290.268	17.2683	9.56831	149.624	15.1823	15.3024	15.8219	16.4225	17.1257
1049	0.291389	290.268	17.2682	9.56825	149.623	15.1812	15.3013	15.8204	16.4205	17.1235
1050	0.291667	290.268	17.2682	9.56816	149.622	15.1801	15.3002	15.8189	16.4184	17.1212
1051	0.291944	290.268	17.2681	9.5681	149.621	15.179	15.299	15.8174	16.4164	17.119
1052	0.292222	290.268	17.268	9.56804	149.62	15.1779	15.2979	15.8159	16.4143	17.1168
1053	0.2925	290.268	17.2679	9.56794	149.618	15.1769	15.2968	15.8145	16.4123	17.1145
1054	0.292778	290.268	17.2679	9.56788	149.617	15.1758	15.2956	15.813	16.4102	17.1122
1055	0.293056	290.268	17.2678	9.56782	149.616	15.1748	15.2945	15.8116	16.4082	17.11
1056	0.293333	290.268	17.2677	9.56773	149.615	15.1737	15.2934	15.8101	16.4062	17.1077
1057	0.293611	290.268	17.2677	9.56767	149.614	15.1726	15.2923	15.8087	16.4042	17.1054
1058	0.293889	290.268	17.2676	9.56758	149.612	15.1716	15.2911	15.8072	16.4022	17.1031
1059	0.294167	290.268	17.2675	9.56752	149.612	15.1705	15.29	15.8057	16.4001	17.1008
1060	0.294444	290.267	17.2675	9.56746	149.611	15.1695	15.2889	15.8043	16.3981	17.0986
1061	0.294722	290.267	17.2674	9.56736	149.609	15.1684	15.2878	15.8028	16.3961	17.0963
1062	0.295	290.267	17.2673	9.5673	149.608	15.1674	15.2867	15.8014	16.3941	17.094
1063	0.295278	290.267	17.2672	9.56724	149.607	15.1663	15.2856	15.7999	16.3921	17.0916
1064	0.295556	290.267	17.2672	9.56715	149.606	15.1652	15.2844	15.7985	16.3901	17.0893
1065	0.295833	290.267	17.2671	9.56709	149.605	15.1642	15.2833	15.797	16.3881	17.087
1066	0.296111	290.267	17.267	9.56703	149.604	15.1631	15.2822	15.7956	16.3861	17.0846
1067	0.296389	290.267	17.2669	9.56694	149.602	15.1621	15.2811	15.7941	16.3841	17.0823
1068	0.296667	290.267	17.2669	9.56688	149.602	15.161	15.28	15.7927	16.3822	17.0799
1069	0.296944	290.267	17.2668	9.56682	149.601	15.16	15.2789	15.7913	16.3802	17.0776
1070	0.297222	290.267	17.2667	9.56672	149.599	15.1589	15.2778	15.7898	16.3782	17.0752
1071	0.2975	290.267	17.2667	9.56666	149.598	15.1579	15.2766	15.7884	16.3762	17.0728
1072	0.297778	290.267	17.2666	9.56657	149.597	15.1568	15.2756	15.787	16.3743	17.0705
1073	0.298056	290.267	17.2665	9.56651	149.596	15.1558	15.2744	15.7855	16.3723	17.0681
1074	0.298333	290.266	17.2664	9.56645	149.595	15.1547	15.2734	15.7841	16.3703	17.0658
1075	0.298611	290.266	17.2664	9.56636	149.593	15.1537	15.2722	15.7827	16.3683	17.0634
1076	0.298889	290.266	17.2663	9.5663	149.592	15.1526	15.2711	15.7812	16.3664	17.061
1077	0.299167	290.266	17.2662	9.56624	149.591	15.1516	15.27	15.7798	16.3644	17.0587
1078	0.299444	290.266	17.2661	9.56614	149.59	15.1506	15.269	15.7784	16.3625	17.0563
1079	0.299722	290.266	17.2661	9.56608	149.589	15.1496	15.2678	15.777	16.3605	17.0539
1080	0.3	290.266	17.266	9.56599	149.588	15.1485	15.2668	15.7755	16.3585	17.0515
1081	0.300278	290.266	17.2659	9.56593	149.587	15.1475	15.2657	15.7741	16.3566	17.0491
1082	0.300556	290.266	17.2659	9.56587	149.586	15.1465	15.2646	15.7727	16.3546	17.0467
1083	0.300833	290.266	17.2658	9.56578	149.584	15.1454	15.2635	15.7713	16.3527	17.0443
1084	0.301111	290.266	17.2657	9.56572	149.583	15.1444	15.2624	15.7699	16.3508	17.0419
1085	0.301389	290.266	17.2656	9.56563	149.582	15.1433	15.2613	15.7685	16.3488	17.0395
1086	0.301667	290.266	17.2656	9.56556	149.581	15.1423	15.2602	15.7671	16.3469	17.0371
1087	0.301944	290.266	17.2655	9.5655	149.58	15.1413	15.2591	15.7657	16.345	17.0347
1088	0.302222	290.265	17.2654	9.56541	149.579	15.1403	15.258	15.7643	16.3431	17.0323
1089	0.3025	290.265	17.2654	9.56535	149.578	15.1392	15.2569	15.7628	16.3411	17.0299
1090	0.302778	290.265	17.2653	9.56526	149.576	15.1382	15.2559	15.7614	16.3392	17.0275
1091	0.303056	290.265	17.2652	9.5652	149.575	15.1372	15.2548	15.7601	16.3373	17.025
1092	0.303333	290.265	17.2651	9.56514	149.574	15.1361	15.2537	15.7587	16.3354	17.0226
1093	0.303611	290.265	17.265	9.56505	149.573	15.1351	15.2526	15.7573	16.3335	17.0202
1094	0.303889	290.265	17.265	9.56498	149.572	15.1341	15.2515	15.7559	16.3316	17.0178
1095	0.304167	290.265	17.2649	9.56489	149.57	15.1331	15.2505	15.7545	16.3297	17.0154
1096	0.304444	290.265	17.2648	9.56483	149.57	15.132	15.2494	15.7531	16.3278	17.0129
1097	0.304722	290.265	17.2647	9.56474	149.568	15.131	15.2483	15.7517	16.3259	17.0105
1098	0.305	290.265	17.2647	9.56468	149.567	15.13	15.2472	15.7503	16.324	17.0081
1099	0.305278	290.265	17.2646	9.56462	149.566	15.129	15.2461	15.7489	16.3221	17.0057
1100	0.305556	290.265	17.2645	9.56453	149.565	15.128	15.2451	15.7475	16.3202	17.0033
1101	0.305833	290.264	17.2645	9.56447	149.564	15.127	15.244	15.7462	16.3183	17.0008
1102	0.306111	290.264	17.2644	9.56437	149.562	15.1259	15.2429	15.7448	16.3164	16.9984
1103	0.306389	290.264	17.2643	9.56431	149.561	15.1249	15.2419	15.7434	16.3145	16.9959
1104	0.306667	290.264	17.2642	9.56422	149.56	15.1239	15.2408	15.7421	16.3127	16.9935
1105	0.306944	290.264	17.2642	9.56416	149.559	15.1229	15.2397	15.7407	16.3108	16.9911
1106	0.307222	290.264	17.2641	9.5641	149.558	15.1219	15.2386	15.7393	16.3089	16.9886
1107	0.3075	290.264	17.264	9.56401	149.557	15.1209	15.2375	15.7379	16.307	16.9862
1108	0.307778	290.264	17.2639	9.56395	149.556	15.1199	15.2365	15.7365	16.3052	16.9838
1109	0.308056	290.264	17.2639	9.56385	149.554	15.1188	15.2354	15.7352	16.3033	16.9813
1110	0.308333	290.264	17.2638	9.56379	149.553	15.1178	15.2343	15.7338	16.3015	16.9789
1111	0.308611	290.264	17.2637	9.5637	149.552	15.1168	15.2333	15.7325	16.2996	16.9765
1112	0.308889	290.264	17.2636	9.56364	149.551	15.1158	15.2322	15.7311	16.2978	16.974
1113	0.309167	290.264	17.2635	9.56355	149.549	15.1148	15.2312	15.7297	16.2959	16.9716
1114	0.309444	290.263	17.2635	9.56349	149.549	15.1138	15.2301	15.7284	16.294	16.9691
1115	0.309722	290.263	17.2634	9.5634	149.547	15.1128	15.229	15.727	16.2922	16.9667
1116	0.31	290.263	17.2633	9.56334	149.546	15.1118	15.228	15.7256	16.2903	16.9643
1117	0.310278	290.263	17.2633	9.56328	149.545	15.1108	15.227	15.7243	16.2885	16.9619
1118	0.310556	290.263	17.2632	9.56318	149.544	15.1098	15.2259	15.723	16.2867	16.9595
1119	0.310833	290.263	17.2631	9.56312	149.543	15.1088	15.2249	15.7216	16.2848	16.957
1120	0.311111	290.263	17.263	9.56303	149.541	15.1078	15.2238	15.7202	16.283	16.9546
1121	0.311389	290.263	17.263	9.56297	149.54	15.1068	15.2227	15.7189	16.2812	16.9521
1122	0.311667	290.263	17.2629	9.56288	149.539	15.1058	15.2216	15.7175	16.2794	16.9497
1123	0.311944	290.263	17.2628	9.56282	149.538	15.1048	15.2206	15.7162	16.2775	16.9473
1124	0.312222	290.263	17.2627	9.56273	149.537	15.1038	15.2196	15.7149	16.2757	16.9449
1125	0.3125	290.263	17.2627	9.56266	149.536	15.1028	15.2185	15.7135	16.2739	16.9424
1126	0.312778	290.263	17.2626	9.56257	149.534	15.1018	15.2175	15.7122	16.2721	16.94
1127	0.313056	290.263	17.2625	9.56251	149.533	15.1009	15.2164	15.7108	16.2702	16.9376
1128	0.313333	290.262	17.2624	9.56242	149.532	15.0999	15.2154	15.7095	16.2685	16.9352
1129	0.313611	290.262	17.2624	9.56236	149.531	15.0989	15.2144	15.7082	16.2666	16.9327
1130	0.313889	290.262	17.2623	9.56227	149.529	15.0979	15.2133	15.7068	16.2648	16.9303
1131	0.314167	290.262	17.2622	9.56221	149.528	15.0969	15.2122	15.7055	16.263	16.9279
1132	0.314444	290.262	17.2621	9.56212	149.527	15.0959	15.2112	15.7042	16.2612	16.9255
1133	0.314722	290.262	17.2621	9.56205	149.526	15.0949	15.2101	15.7029	16.2594	16.9231
1134	0.315	290.262	17.262	9.56196	149.525	15.0939	15.2091	15.7015	16.2576	16.9207
1135	0.315278	290.262	17.2619	9.5619	149.524	15.093	15.2081	15.7002	16.2558	16.9182
1136	0.315556	290.262	17.2618	9.56181	149.522	15.092	15.2071	15.6989	16.2541	16.9158
1137	0.315833	290.262	17.2617	9.56175	149.521	15.091	15.206	15.6975	16.2523	16.9134
1138	0.316111	290.262	17.2617	9.56166	149.52	15.09	15.205	15.6962	16.2505	16.911
1139	0.316389	290.262	17.2616	9.5616	149.519	15.089	15.2039	15.6949	16.2487	16.9086
1140	0.316667	290.262	17.2615	9.56151	149.518	15.088	15.2029	15.6936	16.2469	16.9062
1141	0.316944	290.261	17.2614	9.56144	149.517	15.0871	15.2019	15.6923	16.2451	16.9038
1142	0.317222	290.261	17.2614	9.56135	149.515	15.0861	15.2008	15.6909	16.2434	16.9014
1143	0.3175	290.261	17.2613	9.56129	149.514	15.0851	15.1998	15.6896	16.2416	16.899
1144	0.317778	290.261	17.2612	9.5612	149.513	15.0841	15.1988	15.6883	16.2398	16.8966
1145	0.318056	290.261	17.2611	9.56114	149.512	15.0832	15.1978	15.687	16.2381	16.8942
1146	0.318333	290.261	17.261	9.56105	149.51	15.0822	15.1967	15.6857	16.2363	16.8918
1147	0.318611	290.261	17.261	9.56099	149.509	15.0812	15.1957	15.6844	16.2346	16.8894
1148	0.318889	290.261	17.2609	9.56089	149.508	15.0802	15.1947	15.6831	16.2328	16.887
1149	0.319167	290.261	17.2608	9.56083	149.507	15.0793	15.1937	15.6818	16.231	16.8846
1150	0.319444	290.261	17.2607	9.56074	149.506	15.0783	15.1927	15.6805	16.2293	16.8823
1151	0.319722	290.261	17.2607	9.56068	149.505	15.0773	15.1916	15.6792	16.2275	16.8799
1152	0.32	290.261	17.2606	9.56059	149.503	15.0763	15.1906	15.6779	16.2258	16.8775
1153	0.320278	290.261	17.2605	9.56053	149.502	15.0754	15.1896	15.6766	16.224	16.8751
1154	0.320556	290.26	17.2604	9.56044	149.501	15.0744	15.1886	15.6753	16.2223	16.8727
1155	0.320833	290.26	17.2604	9.56038	149.5	15.0735	15.1876	15.674	16.2206	16.8703
1156	0.321111	290.26	17.2603	9.56028	149.498	15.0725	15.1866	15.6727	16.2188	16.868
1157	0.321389	290.26	17.2602	9.56022	149.497	15.0715	15.1855	15.6714	16.2171	16.8656
1158	0.321667	290.26	17.2601	9.56013	149.496	15.0706	15.1845	15.6701	16.2154	16.8632
1159	0.321944	290.26	17.2601	9.56007	149.495	15.0696	15.1835	15.6689	16.2137	16.8609
1160	0.322222	290.26	17.26	9.55998	149.494	15.0686	15.1825	15.6676	16.2119	16.8585
1161	0.3225	290.26	17.2599	9.55992	149.493	15.0677	15.1815	15.6663	16.2102	16.8561
1162	0.322778	290.26	17.2598	9.55983	149.491	15.0667	15.1805	15.665	16.2085	16.8538
1163	0.323056	290.26	17.2597	9.55974	149.49	15.0658	15.1794	15.6637	16.2068	16.8514
1164	0.323333	290.26	17.2597	9.55967	149.489	15.0648	15.1784	15.6624	16.205	16.849
1165	0.323611	290.26	17.2596	9.55958	149.487	15.0638	15.1774	15.6611	16.2033	16.8467
1166	0.323889	290.26	17.2595	9.55952	149.486	15.0629	15.1764	15.6599	16.2016	16.8444
1167	0.324167	290.259	17.2594	9.55943	149.485	15.0619	15.1754	15.6586	16.1999	16.842
1168	0.324444	290.259	17.2594	9.55937	149.484	15.061	15.1744	15.6573	16.1982	16.8397
1169	0.324722	290.259	17.2593	9.55928	149.483	15.06	15.1734	15.6561	16.1965	16.8373
1170	0.325	290.259	17.2592	9.55922	149.482	15.0591	15.1724	15.6548	16.1948	16.835
1171	0.325278	290.259	17.2591	9.55912	149.48	15.0581	15.1714	15.6535	16.1931	16.8326
1172	0.325556	290.259	17.2591	9.55906	149.479	15.0572	15.1704	15.6522	16.1914	16.8303
1173	0.325833	290.259	17.259	9.55897	149.478	15.0562	15.1694	15.6509	16.1897	16.828
1174	0.326111	290.259	17.2589	9.55888	149.476	15.0553	15.1684	15.6497	16.188	16.8257
1175	0.326389	290.259	17.2588	9.55882	149.476	15.0543	15.1674	15.6484	16.1863	16.8233
1176	0.326667	290.259	17.2587	9.55873	149.474	15.0534	15.1664	15.6472	16.1846	16.821
1177	0.326944	290.259	17.2587	9.55867	149.473	15.0524	15.1654	15.6459	16.183	16.8187
1178	0.327222	290.259	17.2586	9.55858	149.472	15.0515	15.1644	15.6447	16.1813	16.8163
1179	0.3275	290.259	17.2585	9.55851	149.471	15.0505	15.1634	15.6434	16.1796	16.8141
1180	0.327778	290.258	17.2584	9.55842	149.469	15.0496	15.1624	15.6421	16.1779	16.8117
1181	0.328056	290.258	17.2583	9.55833	149.468	15.0486	15.1614	15.6409	16.1762	16.8094
1182	0.328333	290.258	17.2583	9.55827	149.467	15.0477	15.1604	15.6396	16.1745	16.8071
1183	0.328611	290.258	17.2582	9.55818	149.465	15.0468	15.1595	15.6383	16.1729	16.8048
1184	0.328889	290.258	17.2581	9.55812	149.465	15.0458	15.1585	15.6371	16.1712	16.8025
1185	0.329167	290.258	17.258	9.55803	149.463	15.0449	15.1575	15.6359	16.1696	16.8002
1186	0.329444	290.258	17.258	9.55797	149.462	15.044	15.1565	15.6346	16.1679	16.7979
1187	0.329722	290.258	17.2579	9.55787	149.461	15.043	15.1555	15.6334	16.1662	16.7956
1188	0.33	290.258	17.2578	9.55778	149.459	15.0421	15.1545	15.6321	16.1646	16.7933
1189	0.330278	290.258	17.2577	9.55772	149.458	15.0411	15.1535	15.6309	16.1629	16.791
1190	0.330556	290.258	17.2576	9.55763	149.457	15.0402	15.1525	15.6296	16.1613	16.7888
1191	0.330833	290.258	17.2576	9.55757	149.456	15.0392	15.1516	15.6284	16.1596	16.7865
1192	0.331111	290.257	17.2575	9.55748	149.455	15.0383	15.1506	15.6272	16.158	16.7842
1193	0.331389	290.257	17.2574	9.55739	149.453	15.0374	15.1496	15.6259	16.1563	16.782
1194	0.331667	290.257	17.2573	9.55732	149.452	15.0365	15.1486	15.6247	16.1547	16.7797
1195	0.331944	290.257	17.2572	9.55723	149.451	15.0356	15.1476	15.6234	16.153	16.7774
1196	0.332222	290.257	17.2572	9.55717	149.45	15.0346	15.1466	15.6222	16.1514	16.7751
1197	0.3325	290.257	17.2571	9.55708	149.448	15.0337	15.1457	15.6209	16.1498	16.7729
1198	0.332778	290.257	17.257	9.55699	149.447	15.0327	15.1447	15.6198	16.1481	16.7706
1199	0.333056	290.257	17.2569	9.55693	149.446	15.0318	15.1437	15.6185	16.1465	16.7683
1200	0.333333	290.257	17.2568	9.55684	149.444	15.0309	15.1428	15.6173	16.1449	16.7661
1201	0.333611	290.257	17.2568	9.55677	149.444	15.03	15.1418	15.616	16.1432	16.7639
1202	0.333889	290.257	17.2567	9.55668	149.442	15.0291	15.1408	15.6148	16.1416	16.7616
1203	0.334167	290.257	17.2566	9.55659	149.441	15.0281	15.1398	15.6136	16.14	16.7593
1204	0.334444	290.257	17.2565	9.55653	149.44	15.0272	15.1389	15.6124	16.1384	16.7571
1205	0.334722	290.256	17.2564	9.55644	149.438	15.0263	15.1379	15.6112	16.1367	16.7549
1206	0.335	290.256	17.2564	9.55638	149.437	15.0253	15.1369	15.6099	16.1351	16.7526
1207	0.335278	290.256	17.2563	9.55629	149.436	15.0244	15.136	15.6087	16.1335	16.7504
1208	0.335556	290.256	17.2562	9.5562	149.434	15.0235	15.1349	15.6075	16.1319	16.7482
1209	0.335833	290.256	17.2561	9.55613	149.434	15.0226	15.134	15.6063	16.1303	16.7459
1210	0.336111	290.256	17.256	9.55604	149.432	15.0217	15.133	15.6051	16.1287	16.7437
1211	0.336389	290.256	17.256	9.55595	149.431	15.0208	15.1321	15.6039	16.1271	16.7415
1212	0.336667	290.256	17.2559	9.55589	149.43	15.0198	15.1311	15.6026	16.1255	16.7393
1213	0.336944	290.256	17.2558	9.5558	149.428	15.0189	15.1302	15.6014	16.1239	16.7371
1214	0.337222	290.256	17.2557	9.55574	149.427	15.018	15.1292	15.6002	16.1223	16.7349
1215	0.3375	290.256	17.2556	9.55565	149.426	15.0171	15.1282	15.599	16.1207	16.7327
1216	0.337778	290.256	17.2556	9.55555	149.424	15.0161	15.1273	15.5978	16.1191	16.7304
1217	0.338056	290.255	17.2555	9.55549	149.424	15.0152	15.1263	15.5966	16.1175	16.7282
1218	0.338333	290.255	17.2554	9.5554	149.422	15.0143	15.1254	15.5954	16.1159	16.726
1219	0.338611	290.255	17.2553	9.55531	149.421	15.0134	15.1244	15.5942	16.1143	16.7238
1220	0.338889	290.255	17.2552	9.55525	149.42	15.0125	15.1234	15.593	16.1127	16.7216
1221	0.339167	290.255	17.2552	9.55516	149.418	15.0116	15.1225	15.5918	16.1112	16.7195
1222	0.339444	290.255	17.2551	9.5551	149.417	15.0107	15.1215	15.5906	16.1096	16.7173
1223	0.339722	290.255	17.255	9.555	149.416	15.0098	15.1206	15.5894	16.108	16.7151
1224	0.34	290.255	17.2549	9.55491	149.414	15.0089	15.1196	15.5882	16.1064	16.7129
1225	0.340278	290.255	17.2549	9.55485	149.413	15.008	15.1187	15.587	16.1048	16.7108
1226	0.340556	290.255	17.2548	9.55476	149.412	15.0071	15.1177	15.5858	16.1033	16.7086
1227	0.340833	290.255	17.2547	9.55467	149.411	15.0062	15.1168	15.5846	16.1017	16.7064
1228	0.341111	290.255	17.2546	9.55461	149.41	15.0052	15.1158	15.5834	16.1001	16.7042
1229	0.341389	290.255	17.2545	9.55452	149.408	15.0044	15.1149	15.5822	16.0986	16.7021
1230	0.341667	290.254	17.2544	9.55443	149.407	15.0034	15.1139	15.5811	16.097	16.6999
1231	0.341944	290.254	17.2544	9.55436	149.406	15.0026	15.113	15.5799	16.0954	16.6978
1232	0.342222	290.254	17.2543	9.55427	149.404	15.0017	15.112	15.5787	16.0939	16.6956
1233	0.3425	290.254	17.2542	9.55418	149.403	15.0008	15.1111	15.5775	16.0923	16.6935
1234	0.342778	290.254	17.2541	9.55412	149.402	14.9998	15.1101	15.5763	16.0908	16.6913
1235	0.343056	290.254	17.254	9.55403	149.401	14.999	15.1092	15.5751	16.0892	16.6891
1236	0.343333	290.254	17.2539	9.55394	149.399	14.998	15.1082	15.5739	16.0877	16.687
1237	0.343611	290.254	17.2539	9.55388	149.398	14.9971	15.1073	15.5728	16.0861	16.6849
1238	0.343889	290.254	17.2538	9.55378	149.397	14.9962	15.1064	15.5716	16.0845	16.6827
1239	0.344167	290.254	17.2537	9.55369	149.395	14.9954	15.1054	15.5704	16.083	16.6806
1240	0.344444	290.254	17.2536	9.55363	149.394	14.9945	15.1045	15.5692	16.0815	16.6785
1241	0.344722	290.254	17.2535	9.55354	149.393	14.9936	15.1035	15.5681	16.0799	16.6763
1242	0.345	290.253	17.2534	9.55345	149.392	14.9927	15.1026	15.5669	16.0784	16.6742
1243	0.345278	290.253	17.2534	9.55339	149.391	14.9918	15.1017	15.5657	16.0769	16.6721
1244	0.345556	290.253	17.2533	9.5533	149.389	14.9909	15.1007	15.5645	16.0753	16.67
1245	0.345833	290.253	17.2532	9.5532	149.388	14.99	15.0998	15.5634	16.0738	16.6679
1246	0.346111	290.253	17.2531	9.55314	149.387	14.9891	15.0988	15.5622	16.0723	16.6657
1247	0.346389	290.253	17.2531	9.55305	149.385	14.9882	15.0979	15.561	16.0707	16.6637
1248	0.346667	290.253	17.253	9.55296	149.384	14.9873	15.097	15.5599	16.0692	16.6616
1249	0.346944	290.253	17.2529	9.5529	149.383	14.9865	15.0961	15.5587	16.0677	16.6595
1250	0.347222	290.253	17.2528	9.55281	149.382	14.9856	15.0951	15.5576	16.0662	16.6574
1251	0.3475	290.253	17.2527	9.55272	149.38	14.9846	15.0942	15.5564	16.0646	16.6553
1252	0.347778	290.253	17.2527	9.55266	149.379	14.9838	15.0933	15.5552	16.0631	16.6531
1253	0.348056	290.253	17.2526	9.55256	149.378	14.9829	15.0923	15.5541	16.0616	16.6511
1254	0.348333	290.252	17.2525	9.55247	149.376	14.982	15.0914	15.5529	16.0601	16.649
1255	0.348611	290.252	17.2524	9.55241	149.375	14.9811	15.0905	15.5518	16.0586	16.6469
1256	0.348889	290.252	17.2523	9.55232	149.374	14.9803	15.0896	15.5506	16.0571	16.6448
1257	0.349167	290.252	17.2522	9.55223	149.372	14.9794	15.0886	15.5494	16.0556	16.6428
1258	0.349444	290.252	17.2521	9.55214	149.371	14.9785	15.0877	15.5483	16.0541	16.6407
1259	0.349722	290.252	17.2521	9.55208	149.37	14.9776	15.0868	15.5471	16.0526	16.6386
1260	0.35	290.252	17.252	9.55198	149.369	14.9767	15.0859	15.546	16.0511	16.6366
1261	0.350278	290.252	17.2519	9.55189	149.367	14.9759	15.0849	15.5448	16.0496	16.6345
1262	0.350556	290.252	17.2518	9.55183	149.366	14.975	15.084	15.5437	16.0481	16.6324
1263	0.350833	290.252	17.2517	9.55174	149.365	14.9741	15.0831	15.5425	16.0466	16.6304
1264	0.351111	290.252	17.2516	9.55165	149.363	14.9732	15.0822	15.5414	16.0451	16.6283
1265	0.351389	290.252	17.2516	9.55159	149.362	14.9723	15.0813	15.5403	16.0436	16.6263
1266	0.351667	290.251	17.2515	9.5515	149.361	14.9714	15.0803	15.5391	16.0421	16.6242
1267	0.351944	290.251	17.2514	9.5514	149.36	14.9706	15.0794	15.538	16.0406	16.6222
1268	0.352222	290.251	17.2513	9.55131	149.358	14.9697	15.0785	15.5368	16.0391	16.6201
1269	0.3525	290.251	17.2513	9.55125	149.357	14.9688	15.0776	15.5357	16.0377	16.6181
1270	0.352778	290.251	17.2512	9.55116	149.356	14.968	15.0767	15.5346	16.0361	16.6161
1271	0.353056	290.251	17.2511	9.55107	149.354	14.9671	15.0758	15.5334	16.0347	16.614
1272	0.353333	290.251	17.251	9.55101	149.353	14.9662	15.0749	15.5323	16.0332	16.612
1273	0.353611	290.251	17.2509	9.55092	149.352	14.9654	15.0739	15.5311	16.0317	16.61
1274	0.353889	290.251	17.2508	9.55082	149.35	14.9645	15.073	15.53	16.0302	16.608
1275	0.354167	290.251	17.2507	9.55073	149.349	14.9636	15.0721	15.5289	16.0288	16.6059
1276	0.354444	290.251	17.2507	9.55067	149.348	14.9628	15.0712	15.5277	16.0273	16.6039
1277	0.354722	290.251	17.2506	9.55058	149.347	14.9619	15.0703	15.5266	16.0258	16.6019
1278	0.355	290.25	17.2505	9.55049	149.345	14.961	15.0694	15.5255	16.0244	16.5999
1279	0.355278	290.25	17.2504	9.5504	149.344	14.9601	15.0685	15.5244	16.0229	16.5979
1280	0.355556	290.25	17.2503	9.55034	149.343	14.9593	15.0676	15.5232	16.0214	16.5959
1281	0.355833	290.25	17.2502	9.55024	149.341	14.9584	15.0667	15.5222	16.02	16.5939
1282	0.356111	290.25	17.2502	9.55015	149.34	14.9576	15.0658	15.521	16.0185	16.5919
1283	0.356389	290.25	17.2501	9.55009	149.339	14.9567	15.0648	15.5199	16.0171	16.5899
1284	0.356667	290.25	17.25	9.55	149.338	14.9558	15.0639	15.5187	16.0156	16.5879
1285	0.356944	290.25	17.2499	9.54991	149.336	14.955	15.063	15.5176	16.0142	16.5859
1286	0.357222	290.25	17.2498	9.54982	149.335	14.9541	15.0621	15.5165	16.0127	16.5839
1287	0.3575	290.25	17.2498	9.54976	149.334	14.9532	15.0612	15.5154	16.0113	16.5819
1288	0.357778	290.25	17.2497	9.54966	149.332	14.9524	15.0603	15.5143	16.0098	16.58
1289	0.358056	290.25	17.2496	9.54957	149.331	14.9515	15.0594	15.5131	16.0084	16.578
1290	0.358333	290.249	17.2495	9.54948	149.329	14.9507	15.0585	15.512	16.0069	16.576
1291	0.358611	290.249	17.2494	9.54942	149.329	14.9498	15.0576	15.5109	16.0055	16.574
1292	0.358889	290.249	17.2493	9.54933	149.327	14.949	15.0568	15.5098	16.004	16.5721
1293	0.359167	290.249	17.2492	9.54924	149.326	14.9481	15.0558	15.5087	16.0026	16.5701
1294	0.359444	290.249	17.2491	9.54915	149.324	14.9473	15.055	15.5076	16.0012	16.5681
1295	0.359722	290.249	17.2491	9.54908	149.323	14.9464	15.0541	15.5065	15.9997	16.5662
1296	0.36	290.249	17.249	9.54899	149.322	14.9456	15.0532	15.5054	15.9983	16.5642
1297	0.360278	290.249	17.2489	9.5489	149.32	14.9447	15.0522	15.5042	15.9969	16.5623
1298	0.360556	290.249	17.2488	9.54881	149.319	14.9438	15.0514	15.5032	15.9954	16.5603
1299	0.360833	290.249	17.2487	9.54875	149.318	14.943	15.0505	15.5021	15.994	16.5584
1300	0.361111	290.249	17.2487	9.54866	149.317	14.9422	15.0496	15.5009	15.9926	16.5564
1301	0.361389	290.249	17.2486	9.54857	149.315	14.9413	15.0487	15.4999	15.9911	16.5545
1302	0.361667	290.248	17.2485	9.54847	149.314	14.9405	15.0478	15.4987	15.9897	16.5526
1303	0.361944	290.248	17.2484	9.54841	149.313	14.9396	15.0469	15.4977	15.9883	16.5506
1304	0.362222	290.248	17.2483	9.54832	149.311	14.9388	15.046	15.4966	15.9869	16.5487
1305	0.3625	290.248	17.2482	9.54823	149.31	14.9379	15.0452	15.4955	15.9855	16.5467
1306	0.362778	290.248	17.2481	9.54814	149.308	14.9371	15.0443	15.4944	15.9841	16.5448
1307	0.363056	290.248	17.248	9.54805	149.307	14.9362	15.0434	15.4933	15.9827	16.5429
1308	0.363333	290.248	17.248	9.54799	149.306	14.9354	15.0425	15.4922	15.9813	16.541
1309	0.363611	290.248	17.2479	9.54789	149.305	14.9345	15.0416	15.4911	15.9799	16.5391
1310	0.363889	290.248	17.2478	9.5478	149.303	14.9337	15.0407	15.49	15.9785	16.5372
1311	0.364167	290.248	17.2477	9.54771	149.302	14.9329	15.0399	15.4889	15.9771	16.5352
1312	0.364444	290.248	17.2477	9.54765	149.301	14.932	15.039	15.4878	15.9756	16.5333
1313	0.364722	290.248	17.2476	9.54756	149.299	14.9312	15.0381	15.4868	15.9742	16.5314
1314	0.365	290.247	17.2475	9.54747	149.298	14.9303	15.0372	15.4856	15.9728	16.5295
1315	0.365278	290.247	17.2474	9.54738	149.297	14.9295	15.0363	15.4845	15.9714	16.5276
1316	0.365556	290.247	17.2473	9.54728	149.295	14.9286	15.0355	15.4835	15.97	16.5257
1317	0.365833	290.247	17.2472	9.54722	149.294	14.9278	15.0346	15.4824	15.9686	16.5238
1318	0.366111	290.247	17.2471	9.54713	149.293	14.927	15.0337	15.4813	15.9672	16.5219
1319	0.366389	290.247	17.247	9.54704	149.291	14.9261	15.0328	15.4802	15.9659	16.5201
1320	0.366667	290.247	17.2469	9.54695	149.29	14.9253	15.0319	15.4792	15.9645	16.5182
1321	0.366944	290.247	17.2469	9.54689	149.289	14.9244	15.031	15.4781	15.9631	16.5163
1322	0.367222	290.247	17.2468	9.5468	149.287	14.9236	15.0302	15.477	15.9617	16.5144
1323	0.3675	290.247	17.2467	9.5467	149.286	14.9228	15.0293	15.4759	15.9603	16.5125
1324	0.367778	290.247	17.2466	9.54661	149.285	14.9219	15.0285	15.4748	15.9589	16.5106
1325	0.368056	290.247	17.2465	9.54652	149.283	14.9211	15.0276	15.4738	15.9576	16.5088
1326	0.368333	290.246	17.2465	9.54646	149.282	14.9203	15.0267	15.4727	15.9561	16.5069
1327	0.368611	290.246	17.2464	9.54637	149.281	14.9195	15.0258	15.4716	15.9548	16.505
1328	0.368889	290.246	17.2463	9.54628	149.279	14.9186	15.025	15.4706	15.9534	16.5032
1329	0.369167	290.246	17.2462	9.54619	149.278	14.9178	15.0241	15.4695	15.952	16.5013
1330	0.369444	290.246	17.2461	9.54609	149.277	14.917	15.0232	15.4684	15.9507	16.4995
1331	0.369722	290.246	17.246	9.54603	149.276	14.9162	15.0223	15.4673	15.9493	16.4976
1332	0.37	290.246	17.2459	9.54594	149.274	14.9153	15.0215	15.4663	15.9479	16.4957
1333	0.370278	290.246	17.2458	9.54585	149.273	14.9145	15.0206	15.4652	15.9465	16.4939
1334	0.370556	290.246	17.2458	9.54576	149.271	14.9136	15.0197	15.4641	15.9452	16.492
1335	0.370833	290.246	17.2457	9.54567	149.27	14.9128	15.0189	15.4631	15.9438	16.4902
1336	0.371111	290.246	17.2456	9.54561	149.269	14.912	15.018	15.462	15.9424	16.4883
1337	0.371389	290.246	17.2455	9.54551	149.267	14.9112	15.0172	15.461	15.9411	16.4865
1338	0.371667	290.245	17.2454	9.54542	149.266	14.9103	15.0163	15.4599	15.9397	16.4846
1339	0.371944	290.245	17.2453	9.54533	149.265	14.9095	15.0154	15.4588	15.9384	16.4828
1340	0.372222	290.245	17.2452	9.54524	149.263	14.9087	15.0146	15.4578	15.937	16.481
1341	0.3725	290.245	17.2451	9.54515	149.262	14.9079	15.0137	15.4567	15.9357	16.4792
1342	0.372778	290.245	17.2451	9.54509	149.261	14.9071	15.0128	15.4557	15.9343	16.4774
1343	0.373056	290.245	17.245	9.545	149.259	14.9062	15.012	15.4546	15.933	16.4755
1344	0.373333	290.245	17.2449	9.5449	149.258	14.9054	15.0111	15.4536	15.9316	16.4737
1345	0.373611	290.245	17.2448	9.54481	149.256	14.9046	15.0103	15.4525	15.9303	16.4719
1346	0.373889	290.245	17.2447	9.54472	149.255	14.9038	15.0094	15.4514	15.9289	16.4701
1347	0.374167	290.245	17.2447	9.54466	149.254	14.903	15.0086	15.4504	15.9276	16.4683
1348	0.374444	290.245	17.2446	9.54457	149.253	14.9022	15.0077	15.4493	15.9262	16.4664
1349	0.374722	290.244	17.2445	9.54448	149.251	14.9013	15.0069	15.4483	15.9249	16.4647
1350	0.375	290.244	17.2444	9.54438	149.25	14.9005	15.006	15.4473	15.9236	16.4629
1351	0.375278	290.244	17.2443	9.54429	149.248	14.8997	15.0052	15.4462	15.9222	16.461
1352	0.375556	290.244	17.2442	9.5442	149.247	14.8989	15.0043	15.4451	15.9209	16.4593
1353	0.375833	290.244	17.2441	9.54414	149.246	14.8981	15.0035	15.4441	15.9195	16.4575
1354	0.376111	290.244	17.244	9.54405	149.245	14.8973	15.0026	15.4431	15.9182	16.4557
1355	0.376389	290.244	17.244	9.54396	149.243	14.8965	15.0017	15.442	15.9169	16.4539
1356	0.376667	290.244	17.2439	9.54387	149.242	14.8956	15.0009	15.441	15.9155	16.4521
1357	0.376944	290.244	17.2438	9.54377	149.24	14.8948	15.0001	15.4399	15.9142	16.4503
1358	0.377222	290.244	17.2437	9.54368	149.239	14.894	14.9992	15.4389	15.9129	16.4485
1359	0.3775	290.244	17.2436	9.54362	149.238	14.8932	14.9984	15.4379	15.9116	16.4467
1360	0.377778	290.244	17.2435	9.54353	149.236	14.8924	14.9975	15.4368	15.9102	16.4449
1361	0.378056	290.243	17.2434	9.54344	149.235	14.8916	14.9967	15.4358	15.9089	16.4432
1362	0.378333	290.243	17.2433	9.54335	149.234	14.8908	14.9958	15.4348	15.9076	16.4414
1363	0.378611	290.243	17.2433	9.54326	149.232	14.89	14.995	15.4337	15.9063	16.4396
1364	0.378889	290.243	17.2432	9.54316	149.231	14.8892	14.9941	15.4327	15.9049	16.4379
1365	0.379167	290.243	17.2431	9.54307	149.229	14.8884	14.9933	15.4317	15.9037	16.4361
1366	0.379444	290.243	17.243	9.54301	149.228	14.8875	14.9925	15.4306	15.9023	16.4343
1367	0.379722	290.243	17.2429	9.54292	149.227	14.8867	14.9916	15.4296	15.901	16.4326
1368	0.38	290.243	17.2428	9.54283	149.225	14.886	14.9908	15.4285	15.8997	16.4308
1369	0.380278	290.243	17.2427	9.54274	149.224	14.8851	14.9899	15.4275	15.8984	16.4291
1370	0.380556	290.243	17.2426	9.54265	149.223	14.8843	14.9891	15.4265	15.8971	16.4273
1371	0.380833	290.243	17.2426	9.54255	149.221	14.8835	14.9883	15.4254	15.8958	16.4256
1372	0.381111	290.242	17.2425	9.54246	149.22	14.8827	14.9874	15.4245	15.8945	16.4238
1373	0.381389	290.242	17.2424	9.5424	149.219	14.8819	14.9866	15.4234	15.8932	16.4221
1374	0.381667	290.242	17.2423	9.54231	149.217	14.8812	14.9857	15.4224	15.8919	16.4203
1375	0.381944	290.242	17.2422	9.54222	149.216	14.8803	14.9849	15.4214	15.8906	16.4186
1376	0.382222	290.242	17.2421	9.54213	149.214	14.8795	14.9841	15.4204	15.8893	16.4169
1377	0.3825	290.242	17.242	9.54203	149.213	14.8787	14.9832	15.4193	15.888	16.4151
1378	0.382778	290.242	17.2419	9.54194	149.212	14.8779	14.9824	15.4183	15.8867	16.4134
1379	0.383056	290.242	17.2419	9.54185	149.21	14.8772	14.9816	15.4173	15.8854	16.4117
1380	0.383333	290.242	17.2418	9.54179	149.209	14.8763	14.9807	15.4163	15.8841	16.41
1381	0.383611	290.242	17.2417	9.5417	149.208	14.8755	14.9799	15.4153	15.8828	16.4082
1382	0.383889	290.242	17.2416	9.54161	149.206	14.8748	14.9791	15.4142	15.8816	16.4065
1383	0.384167	290.242	17.2415	9.54152	149.205	14.874	14.9782	15.4132	15.8802	16.4048
1384	0.384444	290.241	17.2414	9.54142	149.204	14.8732	14.9774	15.4122	15.8789	16.4031
1385	0.384722	290.241	17.2413	9.54133	149.202	14.8724	14.9766	15.4112	15.8777	16.4013
1386	0.385	290.241	17.2412	9.54124	149.201	14.8716	14.9758	15.4102	15.8764	16.3997
1387	0.385278	290.241	17.2411	9.54115	149.199	14.8708	14.9749	15.4092	15.8751	16.3979
1388	0.385556	290.241	17.2411	9.54109	149.198	14.87	14.9741	15.4082	15.8738	16.3962
1389	0.385833	290.241	17.241	9.541	149.197	14.8692	14.9733	15.4072	15.8726	16.3945
1390	0.386111	290.241	17.2409	9.54091	149.195	14.8684	14.9724	15.4062	15.8713	16.3928
1391	0.386389	290.241	17.2408	9.54081	149.194	14.8676	14.9716	15.4052	15.87	16.3911
1392	0.386667	290.241	17.2407	9.54072	149.193	14.8668	14.9708	15.4042	15.8687	16.3894
1393	0.386944	290.241	17.2406	9.54063	149.191	14.8661	14.97	15.4032	15.8675	16.3878
1394	0.387222	290.241	17.2405	9.54054	149.19	14.8653	14.9692	15.4022	15.8662	16.386
1395	0.3875	290.24	17.2404	9.54045	149.188	14.8645	14.9683	15.4012	15.8649	16.3843
1396	0.387778	290.24	17.2404	9.54036	149.187	14.8637	14.9675	15.4001	15.8636	16.3827
1397	0.388056	290.24	17.2403	9.5403	149.186	14.8629	14.9667	15.3991	15.8624	16.381
1398	0.388333	290.24	17.2402	9.5402	149.184	14.8621	14.9659	15.3981	15.8611	16.3793
1399	0.388611	290.24	17.2401	9.54011	149.183	14.8614	14.965	15.3971	15.8599	16.3776
1400	0.388889	290.24	17.24	9.54002	149.182	14.8605	14.9642	15.3961	15.8586	16.376
1401	0.389167	290.24	17.2399	9.53993	149.18	14.8597	14.9634	15.3951	15.8573	16.3743
1402	0.389444	290.24	17.2398	9.53984	149.179	14.859	14.9626	15.3942	15.856	16.3726
1403	0.389722	290.24	17.2397	9.53975	149.177	14.8582	14.9618	15.3932	15.8548	16.3709
1404	0.39	290.24	17.2397	9.53965	149.176	14.8574	14.961	15.3922	15.8536	16.3693
1405	0.390278	290.24	17.2396	9.53956	149.174	14.8566	14.9602	15.3912	15.8523	16.3676
1406	0.390556	290.239	17.2395	9.53947	149.173	14.8559	14.9593	15.3902	15.8511	16.3659
1407	0.390833	290.239	17.2394	9.53941	149.172	14.8551	14.9585	15.3892	15.8498	16.3643
1408	0.391111	290.239	17.2393	9.53932	149.171	14.8543	14.9577	15.3882	15.8485	16.3626
1409	0.391389	290.239	17.2392	9.53923	149.169	14.8535	14.9569	15.3872	15.8473	16.361
1410	0.391667	290.239	17.2391	9.53914	149.168	14.8528	14.9561	15.3862	15.846	16.3593
1411	0.391944	290.239	17.239	9.53904	149.166	14.852	14.9553	15.3852	15.8448	16.3576
1412	0.392222	290.239	17.239	9.53895	149.165	14.8512	14.9544	15.3842	15.8436	16.356
1413	0.3925	290.239	17.2389	9.53886	149.163	14.8504	14.9536	15.3833	15.8423	16.3544
1414	0.392778	290.239	17.2388	9.53877	149.162	14.8496	14.9529	15.3823	15.8411	16.3527
1415	0.393056	290.239	17.2387	9.53868	149.161	14.8489	14.952	15.3813	15.8398	16.3511
1416	0.393333	290.239	17.2386	9.53859	149.159	14.8481	14.9512	15.3803	15.8386	16.3494
1417	0.393611	290.238	17.2385	9.53849	149.158	14.8474	14.9504	15.3793	15.8373	16.3478
1418	0.393889	290.238	17.2384	9.53843	149.157	14.8465	14.9496	15.3784	15.8361	16.3462
1419	0.394167	290.238	17.2383	9.53834	149.155	14.8458	14.9488	15.3774	15.8349	16.3445
1420	0.394444	290.238	17.2383	9.53825	149.154	14.845	14.948	15.3764	15.8337	16.3429
1421	0.394722	290.238	17.2382	9.53816	149.152	14.8442	14.9472	15.3754	15.8324	16.3413
1422	0.395	290.238	17.2381	9.53807	149.151	14.8435	14.9464	15.3744	15.8312	16.3397
1423	0.395278	290.238	17.238	9.53798	149.15	14.8427	14.9456	15.3734	15.83	16.338
1424	0.395556	290.238	17.2379	9.53788	149.148	14.8419	14.9448	15.3725	15.8287	16.3364
1425	0.395833	290.238	17.2378	9.53779	149.147	14.8411	14.944	15.3715	15.8275	16.3348
1426	0.396111	290.238	17.2377	9.5377	149.145	14.8404	14.9431	15.3705	15.8263	16.3331
1427	0.396389	290.238	17.2376	9.53761	149.144	14.8396	14.9424	15.3696	15.8251	16.3315
1428	0.396667	290.238	17.2375	9.53752	149.142	14.8389	14.9416	15.3686	15.8239	16.3299
1429	0.396944	290.237	17.2374	9.53743	149.141	14.8381	14.9407	15.3676	15.8226	16.3283
1430	0.397222	290.237	17.2373	9.53734	149.14	14.8373	14.94	15.3666	15.8214	16.3267
1431	0.3975	290.237	17.2372	9.53724	149.138	14.8365	14.9392	15.3657	15.8202	16.3251
1432	0.397778	290.237	17.2372	9.53718	149.137	14.8358	14.9384	15.3647	15.819	16.3235
1433	0.398056	290.237	17.2371	9.53709	149.136	14.835	14.9376	15.3637	15.8177	16.3219
1434	0.398333	290.237	17.237	9.537	149.134	14.8343	14.9367	15.3627	15.8166	16.3203
1435	0.398611	290.237	17.2369	9.53691	149.133	14.8335	14.936	15.3618	15.8153	16.3187
1436	0.398889	290.237	17.2368	9.53682	149.131	14.8327	14.9352	15.3608	15.8141	16.3171
1437	0.399167	290.237	17.2367	9.53672	149.13	14.832	14.9344	15.3599	15.8129	16.3155
1438	0.399444	290.237	17.2366	9.53663	149.129	14.8312	14.9336	15.3589	15.8117	16.3139
1439	0.399722	290.237	17.2365	9.53654	149.127	14.8304	14.9328	15.358	15.8105	16.3123
1440	0.4	290.236	17.2365	9.53645	149.126	14.8297	14.932	15.357	15.8093	16.3108
1441	0.400278	290.236	17.2364	9.53636	149.124	14.8289	14.9312	15.356	15.8081	16.3092
1442	0.400556	290.236	17.2363	9.53627	149.123	14.8282	14.9304	15.3551	15.8069	16.3076
1443	0.400833	290.236	17.2362	9.53618	149.121	14.8274	14.9297	15.3541	15.8057	16.306
1444	0.401111	290.236	17.2361	9.53608	149.12	14.8266	14.9288	15.3532	15.8045	16.3044
1445	0.401389	290.236	17.236	9.53599	149.119	14.8259	14.928	15.3522	15.8033	16.3029
1446	0.401667	290.236	17.2359	9.5359	149.117	14.8251	14.9273	15.3513	15.8021	16.3013
1447	0.401944	290.236	17.2358	9.53581	149.116	14.8244	14.9265	15.3503	15.8009	16.2997
1448	0.402222	290.236	17.2357	9.53572	149.114	14.8236	14.9257	15.3493	15.7997	16.2982
1449	0.4025	290.236	17.2356	9.53563	149.113	14.8229	14.9249	15.3484	15.7985	16.2966
1450	0.402778	290.236	17.2355	9.53553	149.111	14.8221	14.9241	15.3474	15.7973	16.295
1451	0.403056	290.235	17.2355	9.53547	149.11	14.8214	14.9233	15.3465	15.7961	16.2935
1452	0.403333	290.235	17.2354	9.53538	149.109	14.8206	14.9225	15.3456	15.795	16.2919
1453	0.403611	290.235	17.2353	9.53529	149.108	14.8199	14.9218	15.3446	15.7937	16.2903
1454	0.403889	290.235	17.2352	9.5352	149.106	14.8191	14.921	15.3437	15.7925	16.2888
1455	0.404167	290.235	17.2351	9.53511	149.105	14.8183	14.9202	15.3427	15.7914	16.2872
1456	0.404444	290.235	17.235	9.53502	149.103	14.8176	14.9194	15.3418	15.7902	16.2857
1457	0.404722	290.235	17.2349	9.53492	149.102	14.8168	14.9186	15.3408	15.789	16.2841
1458	0.405	290.235	17.2348	9.53483	149.1	14.8161	14.9178	15.3399	15.7878	16.2826
1459	0.405278	290.235	17.2347	9.53474	149.099	14.8153	14.9171	15.3389	15.7867	16.2811
1460	0.405556	290.235	17.2346	9.53465	149.098	14.8146	14.9163	15.338	15.7855	16.2795
1461	0.405833	290.235	17.2346	9.53456	149.096	14.8139	14.9155	15.337	15.7843	16.278
1462	0.406111	290.234	17.2345	9.53447	149.095	14.8131	14.9147	15.3361	15.7831	16.2764
1463	0.406389	290.234	17.2344	9.53438	149.093	14.8124	14.9139	15.3351	15.782	16.2749
1464	0.406667	290.234	17.2343	9.53428	149.092	14.8116	14.9131	15.3342	15.7807	16.2733
1465	0.406944	290.234	17.2342	9.53419	149.09	14.8109	14.9124	15.3333	15.7796	16.2718
1466	0.407222	290.234	17.2341	9.5341	149.089	14.8102	14.9116	15.3323	15.7784	16.2703
1467	0.4075	290.234	17.234	9.53401	149.088	14.8094	14.9108	15.3314	15.7773	16.2688
1468	0.407778	290.234	17.2339	9.53392	149.086	14.8086	14.9101	15.3304	15.7761	16.2672
1469	0.408056	290.234	17.2338	9.53383	149.085	14.8079	14.9093	15.3295	15.7749	16.2657
1470	0.408333	290.234	17.2337	9.53373	149.083	14.8072	14.9085	15.3286	15.7737	16.2642
1471	0.408611	290.234	17.2336	9.53364	149.082	14.8064	14.9077	15.3277	15.7726	16.2627
1472	0.408889	290.234	17.2336	9.53355	149.08	14.8057	14.907	15.3267	15.7714	16.2612
1473	0.409167	290.233	17.2335	9.53346	149.079	14.8049	14.9062	15.3258	15.7703	16.2596
1474	0.409444	290.233	17.2334	9.53337	149.078	14.8042	14.9054	15.3249	15.7691	16.2581
1475	0.409722	290.233	17.2333	9.53328	149.076	14.8034	14.9046	15.3239	15.7679	16.2566
1476	0.41	290.233	17.2332	9.53318	149.075	14.8027	14.9038	15.323	15.7668	16.2551
1477	0.410278	290.233	17.2331	9.53309	149.073	14.802	14.9031	15.3221	15.7656	16.2536
1478	0.410556	290.233	17.233	9.533	149.072	14.8012	14.9023	15.3211	15.7645	16.2521
1479	0.410833	290.233	17.2329	9.53291	149.07	14.8005	14.9016	15.3202	15.7633	16.2506
1480	0.411111	290.233	17.2328	9.53282	149.069	14.7998	14.9008	15.3193	15.7622	16.2491
1481	0.411389	290.233	17.2327	9.53273	149.067	14.799	14.9	15.3184	15.761	16.2476
1482	0.411667	290.233	17.2326	9.53264	149.066	14.7983	14.8993	15.3174	15.7599	16.2461
1483	0.411944	290.233	17.2325	9.53254	149.065	14.7975	14.8985	15.3165	15.7587	16.2446
1484	0.412222	290.232	17.2325	9.53245	149.063	14.7968	14.8977	15.3156	15.7576	16.2431
1485	0.4125	290.232	17.2324	9.53236	149.062	14.7961	14.897	15.3147	15.7564	16.2416
1486	0.412778	290.232	17.2323	9.53227	149.06	14.7953	14.8962	15.3138	15.7552	16.2401
1487	0.413056	290.232	17.2322	9.53218	149.059	14.7946	14.8954	15.3128	15.7541	16.2386
1488	0.413333	290.232	17.2321	9.53209	149.057	14.7939	14.8947	15.3119	15.753	16.2372
1489	0.413611	290.232	17.232	9.53199	149.056	14.7932	14.8939	15.311	15.7518	16.2357
1490	0.413889	290.232	17.2319	9.5319	149.055	14.7924	14.8932	15.3101	15.7507	16.2342
1491	0.414167	290.232	17.2318	9.53181	149.053	14.7917	14.8924	15.3091	15.7496	16.2327
1492	0.414444	290.232	17.2317	9.53172	149.052	14.7909	14.8916	15.3082	15.7484	16.2312
1493	0.414722	290.232	17.2316	9.53163	149.05	14.7902	14.8909	15.3073	15.7473	16.2297
1494	0.415	290.232	17.2316	9.53157	149.049	14.7895	14.8901	15.3064	15.7462	16.2283
1495	0.415278	290.231	17.2315	9.53148	149.048	14.7888	14.8893	15.3055	15.745	16.2268
1496	0.415556	290.231	17.2314	9.53138	149.047	14.788	14.8886	15.3046	15.7439	16.2253
1497	0.415833	290.231	17.2313	9.53129	149.045	14.7873	14.8878	15.3037	15.7428	16.2239
1498	0.416111	290.231	17.2312	9.5312	149.044	14.7866	14.8871	15.3028	15.7416	16.2224
1499	0.416389	290.231	17.2311	9.53111	149.042	14.7859	14.8863	15.3018	15.7405	16.2209
1500	0.416667	290.231	17.231	9.53102	149.041	14.7851	14.8856	15.3009	15.7393	16.2195
1501	0.416944	290.231	17.2309	9.53093	149.039	14.7844	14.8848	15.3	15.7382	16.218
1502	0.417222	290.231	17.2308	9.53083	149.038	14.7837	14.884	15.2991	15.7371	16.2166
1503	0.4175	290.231	17.2308	9.53077	149.037	14.783	14.8833	15.2982	15.736	16.2151
1504	0.417778	290.231	17.2307	9.53068	149.036	14.7823	14.8825	15.2973	15.7349	16.2136
1505	0.418056	290.231	17.2306	9.53059	149.034	14.7815	14.8818	15.2964	15.7337	16.2122
1506	0.418333	290.23	17.2305	9.5305	149.033	14.7808	14.881	15.2955	15.7326	16.2107
1507	0.418611	290.23	17.2304	9.53044	149.032	14.78	14.8803	15.2946	15.7315	16.2093
1508	0.418889	290.23	17.2303	9.53035	149.03	14.7793	14.8795	15.2937	15.7304	16.2078
1509	0.419167	290.23	17.2303	9.53026	149.029	14.7786	14.8788	15.2928	15.7292	16.2064
1510	0.419444	290.23	17.2302	9.53016	149.027	14.7779	14.878	15.2919	15.7281	16.2049
1511	0.419722	290.23	17.2301	9.53007	149.026	14.7772	14.8773	15.291	15.727	16.2035
1512	0.42	290.23	17.23	9.52998	149.025	14.7765	14.8765	15.2901	15.7259	16.2021
1513	0.420278	290.23	17.2299	9.52992	149.024	14.7757	14.8758	15.2892	15.7248	16.2006
1514	0.420556	290.23	17.2298	9.52983	149.022	14.775	14.875	15.2883	15.7237	16.1992
1515	0.420833	290.23	17.2297	9.52974	149.021	14.7743	14.8743	15.2874	15.7226	16.1978
1516	0.421111	290.23	17.2296	9.52964	149.019	14.7736	14.8735	15.2865	15.7215	16.1963
1517	0.421389	290.23	17.2296	9.52955	149.018	14.7729	14.8728	15.2856	15.7203	16.1949
1518	0.421667	290.229	17.2295	9.52946	149.016	14.7722	14.872	15.2847	15.7193	16.1935
1519	0.421944	290.229	17.2294	9.5294	149.015	14.7715	14.8713	15.2838	15.7181	16.192
1520	0.422222	290.229	17.2293	9.52931	149.014	14.7707	14.8705	15.283	15.717	16.1906
1521	0.4225	290.229	17.2292	9.52922	149.013	14.77	14.8698	15.282	15.7159	16.1892
1522	0.422778	290.229	17.2291	9.52913	149.011	14.7693	14.8691	15.2812	15.7148	16.1878
1523	0.423056	290.229	17.2291	9.52906	149.01	14.7686	14.8683	15.2802	15.7137	16.1863
1524	0.423333	290.229	17.229	9.52897	149.009	14.7679	14.8676	15.2794	15.7126	16.1849
1525	0.423611	290.229	17.2289	9.52888	149.007	14.7672	14.8668	15.2785	15.7115	16.1835
1526	0.423889	290.229	17.2288	9.52879	149.006	14.7664	14.8661	15.2776	15.7104	16.1821
1527	0.424167	290.229	17.2287	9.5287	149.005	14.7657	14.8654	15.2767	15.7093	16.1806
1528	0.424444	290.229	17.2286	9.52861	149.003	14.765	14.8646	15.2758	15.7082	16.1793
1529	0.424722	290.229	17.2285	9.52855	149.002	14.7643	14.8639	15.2749	15.7072	16.1779
1530	0.425	290.228	17.2285	9.52845	149.001	14.7636	14.8631	15.274	15.7061	16.1765
1531	0.425278	290.228	17.2284	9.52836	148.999	14.7629	14.8624	15.2732	15.705	16.175
1532	0.425556	290.228	17.2283	9.52827	148.998	14.7622	14.8616	15.2723	15.7039	16.1736
1533	0.425833	290.228	17.2282	9.52818	148.996	14.7614	14.8609	15.2714	15.7028	16.1722
1534	0.426111	290.228	17.2281	9.52812	148.995	14.7607	14.8602	15.2705	15.7017	16.1708
1535	0.426389	290.228	17.228	9.52803	148.994	14.76	14.8594	15.2696	15.7006	16.1694
1536	0.426667	290.228	17.2279	9.52794	148.993	14.7594	14.8587	15.2687	15.6995	16.168
1537	0.426944	290.228	17.2278	9.52784	148.991	14.7586	14.8579	15.2679	15.6984	16.1667
1538	0.427222	290.228	17.2278	9.52775	148.99	14.7579	14.8572	15.267	15.6974	16.1653
1539	0.4275	290.228	17.2277	9.52769	148.989	14.7572	14.8565	15.2661	15.6963	16.1639
1540	0.427778	290.228	17.2276	9.5276	148.987	14.7565	14.8557	15.2652	15.6952	16.1625
1541	0.428056	290.228	17.2275	9.52751	148.986	14.7558	14.855	15.2643	15.6941	16.1611
1542	0.428333	290.227	17.2274	9.52742	148.984	14.7551	14.8543	15.2635	15.693	16.1597
1543	0.428611	290.227	17.2273	9.52733	148.983	14.7544	14.8535	15.2626	15.692	16.1583
1544	0.428889	290.227	17.2273	9.52726	148.982	14.7537	14.8528	15.2617	15.6909	16.1569
1545	0.429167	290.227	17.2272	9.52717	148.981	14.753	14.8521	15.2608	15.6898	16.1555
1546	0.429444	290.227	17.2271	9.52708	148.979	14.7523	14.8514	15.2599	15.6887	16.1542
1547	0.429722	290.227	17.227	9.52699	148.978	14.7516	14.8506	15.2591	15.6877	16.1528
1548	0.43	290.227	17.2269	9.5269	148.976	14.7509	14.8499	15.2582	15.6865	16.1514
1549	0.430278	290.227	17.2268	9.52681	148.975	14.7502	14.8492	15.2574	15.6855	16.15
1550	0.430556	290.227	17.2267	9.52672	148.973	14.7495	14.8484	15.2565	15.6844	16.1487
1551	0.430833	290.227	17.2266	9.52662	148.972	14.7488	14.8477	15.2556	15.6833	16.1473
1552	0.431111	290.227	17.2266	9.52656	148.971	14.7481	14.847	15.2548	15.6823	16.1459
1553	0.431389	290.226	17.2265	9.52647	148.97	14.7474	14.8463	15.2539	15.6812	16.1446
1554	0.431667	290.226	17.2264	9.52638	148.968	14.7467	14.8455	15.253	15.6801	16.1432
1555	0.431944	290.226	17.2263	9.52629	148.967	14.746	14.8448	15.2521	15.6791	16.1418
1556	0.432222	290.226	17.2262	9.5262	148.965	14.7453	14.8441	15.2513	15.678	16.1405
1557	0.4325	290.226	17.2261	9.5261	148.964	14.7446	14.8434	15.2504	15.677	16.1391
1558	0.432778	290.226	17.226	9.52604	148.963	14.7439	14.8426	15.2495	15.6759	16.1377
1559	0.433056	290.226	17.2259	9.52592	148.961	14.7432	14.8419	15.2487	15.6749	16.1364
1560	0.433333	290.226	17.2259	9.52586	148.96	14.7425	14.8412	15.2478	15.6738	16.135
1561	0.433611	290.226	17.2258	9.52577	148.959	14.7418	14.8405	15.2469	15.6727	16.1337
1562	0.433889	290.226	17.2257	9.52568	148.957	14.7411	14.8397	15.2461	15.6717	16.1323
1563	0.434167	290.226	17.2256	9.52559	148.956	14.7404	14.839	15.2452	15.6706	16.131
1564	0.434444	290.225	17.2255	9.52549	148.954	14.7397	14.8383	15.2444	15.6696	16.1296
1565	0.434722	290.225	17.2254	9.5254	148.953	14.739	14.8376	15.2435	15.6685	16.1283
1566	0.435	290.225	17.2253	9.52534	148.952	14.7383	14.8369	15.2426	15.6674	16.127
1567	0.435278	290.225	17.2252	9.52522	148.95	14.7377	14.8361	15.2418	15.6664	16.1256
1568	0.435556	290.225	17.2252	9.52516	148.949	14.7369	14.8354	15.2409	15.6653	16.1242
1569	0.435833	290.225	17.2251	9.52507	148.948	14.7363	14.8347	15.2401	15.6643	16.1229
1570	0.436111	290.225	17.225	9.52498	148.946	14.7356	14.834	15.2392	15.6632	16.1216
1571	0.436389	290.225	17.2249	9.52488	148.945	14.7349	14.8333	15.2384	15.6622	16.1202
1572	0.436667	290.225	17.2248	9.52479	148.943	14.7342	14.8326	15.2375	15.6612	16.1189
1573	0.436944	290.225	17.2247	9.5247	148.942	14.7336	14.8318	15.2367	15.6601	16.1176
1574	0.437222	290.225	17.2246	9.52461	148.941	14.7328	14.8311	15.2358	15.659	16.1162
1575	0.4375	290.225	17.2245	9.52452	148.939	14.7321	14.8304	15.235	15.658	16.1149
1576	0.437778	290.224	17.2244	9.52443	148.938	14.7314	14.8297	15.2341	15.657	16.1136
1577	0.438056	290.224	17.2243	9.52433	148.936	14.7308	14.829	15.2333	15.6559	16.1123
1578	0.438333	290.224	17.2242	9.52424	148.935	14.7301	14.8282	15.2324	15.6549	16.1109
1579	0.438611	290.224	17.2242	9.52415	148.933	14.7294	14.8275	15.2316	15.6538	16.1096
1580	0.438889	290.224	17.2241	9.52406	148.932	14.7287	14.8268	15.2307	15.6528	16.1083
1581	0.439167	290.224	17.224	9.52397	148.931	14.728	14.8261	15.2299	15.6518	16.1069
1582	0.439444	290.224	17.2239	9.52388	148.929	14.7274	14.8254	15.229	15.6507	16.1057
1583	0.439722	290.224	17.2238	9.52379	148.928	14.7267	14.8247	15.2281	15.6497	16.1043
1584	0.44	290.224	17.2237	9.52369	148.926	14.726	14.824	15.2273	15.6487	16.103
1585	0.440278	290.224	17.2236	9.5236	148.925	14.7253	14.8233	15.2265	15.6476	16.1017
1586	0.440556	290.223	17.2235	9.52348	148.923	14.7246	14.8226	15.2256	15.6466	16.1004
1587	0.440833	290.223	17.2234	9.52339	148.921	14.7239	14.8218	15.2248	15.6455	16.0991
1588	0.441111	290.223	17.2233	9.5233	148.92	14.7232	14.8211	15.224	15.6445	16.0977
1589	0.441389	290.223	17.2232	9.52321	148.919	14.7226	14.8204	15.2231	15.6435	16.0964
1590	0.441667	290.223	17.2231	9.52311	148.917	14.7219	14.8197	15.2223	15.6425	16.0952
1591	0.441944	290.223	17.223	9.52302	148.916	14.7212	14.819	15.2214	15.6414	16.0938
1592	0.442222	290.223	17.2229	9.52293	148.914	14.7205	14.8183	15.2206	15.6404	16.0926
1593	0.4425	290.223	17.2228	9.52284	148.913	14.7198	14.8176	15.2197	15.6394	16.0912
1594	0.442778	290.223	17.2227	9.52272	148.911	14.7192	14.8169	15.2189	15.6384	16.0899
1595	0.443056	290.223	17.2226	9.52263	148.91	14.7185	14.8162	15.2181	15.6374	16.0887
1596	0.443333	290.223	17.2225	9.52253	148.908	14.7178	14.8155	15.2172	15.6364	16.0874
1597	0.443611	290.222	17.2224	9.52244	148.907	14.7171	14.8148	15.2164	15.6353	16.0861
1598	0.443889	290.222	17.2224	9.52235	148.905	14.7165	14.8141	15.2155	15.6343	16.0847
1599	0.444167	290.222	17.2223	9.52226	148.904	14.7158	14.8134	15.2147	15.6332	16.0835
1600	0.444444	290.222	17.2222	9.52217	148.902	14.7151	14.8127	15.2139	15.6323	16.0822
1601	0.444722	290.222	17.222	9.52205	148.9	14.7144	14.812	15.2131	15.6312	16.0809
1602	0.445	290.222	17.222	9.52195	148.899	14.7138	14.8113	15.2122	15.6302	16.0796
1603	0.445278	290.222	17.2219	9.52186	148.898	14.7131	14.8106	15.2114	15.6292	16.0783
1604	0.445556	290.222	17.2218	9.52177	148.896	14.7124	14.8099	15.2105	15.6282	16.077
1605	0.445833	290.222	17.2217	9.52168	148.895	14.7117	14.8092	15.2097	15.6272	16.0757
1606	0.446111	290.222	17.2216	9.52159	148.893	14.7111	14.8085	15.2089	15.6262	16.0745
1607	0.446389	290.221	17.2215	9.5215	148.892	14.7104	14.8078	15.2081	15.6252	16.0732
1608	0.446667	290.221	17.2214	9.52137	148.89	14.7097	14.8071	15.2073	15.6241	16.0719
1609	0.446944	290.221	17.2213	9.52128	148.889	14.709	14.8064	15.2064	15.6231	16.0706
1610	0.447222	290.221	17.2212	9.52119	148.887	14.7084	14.8057	15.2056	15.6221	16.0693
1611	0.4475	290.221	17.2211	9.5211	148.886	14.7077	14.805	15.2048	15.6211	16.0681
1612	0.447778	290.221	17.221	9.52101	148.884	14.707	14.8043	15.2039	15.6201	16.0668
1613	0.448056	290.221	17.2209	9.52092	148.883	14.7064	14.8036	15.2031	15.6191	16.0655
1614	0.448333	290.221	17.2208	9.52083	148.881	14.7057	14.8029	15.2023	15.6181	16.0643
1615	0.448611	290.221	17.2207	9.5207	148.879	14.705	14.8022	15.2015	15.6171	16.063
1616	0.448889	290.221	17.2206	9.52061	148.878	14.7043	14.8015	15.2006	15.6161	16.0617
1617	0.449167	290.221	17.2205	9.52052	148.877	14.7037	14.8008	15.1998	15.6151	16.0605
1618	0.449444	290.22	17.2204	9.52043	148.875	14.703	14.8001	15.199	15.6141	16.0592
1619	0.449722	290.22	17.2203	9.52034	148.874	14.7023	14.7994	15.1982	15.6131	16.058
1620	0.45	290.22	17.2202	9.52025	148.872	14.7017	14.7988	15.1974	15.6121	16.0567
1621	0.450278	290.22	17.2201	9.52012	148.87	14.701	14.798	15.1965	15.6111	16.0555
1622	0.450556	290.22	17.22	9.52003	148.869	14.7003	14.7974	15.1957	15.6101	16.0542
1623	0.450833	290.22	17.2199	9.51994	148.868	14.6997	14.7967	15.1949	15.6091	16.0529
1624	0.451111	290.22	17.2198	9.51985	148.866	14.699	14.796	15.1941	15.6081	16.0516
1625	0.451389	290.22	17.2198	9.51976	148.865	14.6984	14.7953	15.1933	15.6071	16.0504
1626	0.451667	290.22	17.2197	9.51967	148.863	14.6977	14.7946	15.1924	15.6061	16.0492
1627	0.451944	290.22	17.2195	9.51954	148.861	14.6971	14.7939	15.1917	15.6051	16.0479
1628	0.452222	290.219	17.2195	9.51945	148.86	14.6964	14.7932	15.1908	15.6041	16.0466
1629	0.4525	290.219	17.2194	9.51936	148.858	14.6957	14.7925	15.19	15.6031	16.0454
1630	0.452778	290.219	17.2193	9.51927	148.857	14.695	14.7918	15.1892	15.6022	16.0442
1631	0.453056	290.219	17.2192	9.51918	148.856	14.6944	14.7911	15.1884	15.6012	16.0429
1632	0.453333	290.219	17.2191	9.51909	148.854	14.6937	14.7905	15.1876	15.6002	16.0417
1633	0.453611	290.219	17.219	9.51896	148.852	14.6931	14.7898	15.1867	15.5992	16.0405
1634	0.453889	290.219	17.2189	9.51887	148.851	14.6924	14.7891	15.186	15.5982	16.0392
1635	0.454167	290.219	17.2188	9.51878	148.849	14.6917	14.7884	15.1851	15.5972	16.038
1636	0.454444	290.219	17.2187	9.51869	148.848	14.6911	14.7877	15.1843	15.5962	16.0367
1637	0.454722	290.219	17.2186	9.5186	148.847	14.6904	14.787	15.1835	15.5952	16.0355
1638	0.455	290.219	17.2185	9.51851	148.845	14.6898	14.7864	15.1827	15.5943	16.0343
1639	0.455278	290.218	17.2184	9.51838	148.843	14.6891	14.7857	15.1819	15.5933	16.033
1640	0.455556	290.218	17.2183	9.51829	148.842	14.6884	14.785	15.1811	15.5923	16.0318
1641	0.455833	290.218	17.2182	9.5182	148.84	14.6878	14.7843	15.1803	15.5913	16.0306
1642	0.456111	290.218	17.2181	9.51811	148.839	14.6871	14.7836	15.1795	15.5904	16.0294
1643	0.456389	290.218	17.218	9.51802	148.837	14.6865	14.783	15.1787	15.5894	16.0281
1644	0.456667	290.218	17.2179	9.51793	148.836	14.6858	14.7822	15.1779	15.5884	16.0269
1645	0.456944	290.218	17.2178	9.5178	148.834	14.6852	14.7816	15.1771	15.5875	16.0257
1646	0.457222	290.218	17.2177	9.51771	148.833	14.6845	14.7809	15.1763	15.5865	16.0244
1647	0.4575	290.218	17.2176	9.51762	148.831	14.6838	14.7802	15.1754	15.5855	16.0232
1648	0.457778	290.218	17.2175	9.51753	148.83	14.6832	14.7795	15.1747	15.5845	16.022
1649	0.458056	290.217	17.2174	9.51744	148.828	14.6826	14.7789	15.1739	15.5836	16.0208
1650	0.458333	290.217	17.2173	9.51732	148.827	14.6819	14.7782	15.1731	15.5826	16.0196
1651	0.458611	290.217	17.2172	9.51722	148.825	14.6812	14.7775	15.1722	15.5816	16.0183
1652	0.458889	290.217	17.2171	9.51713	148.824	14.6806	14.7768	15.1715	15.5807	16.0172
1653	0.459167	290.217	17.217	9.51704	148.822	14.6799	14.7762	15.1707	15.5797	16.0159
1654	0.459444	290.217	17.2169	9.51695	148.821	14.6793	14.7755	15.1699	15.5787	16.0147
1655	0.459722	290.217	17.2168	9.51683	148.819	14.6786	14.7748	15.1691	15.5778	16.0135
1656	0.46	290.217	17.2167	9.51674	148.817	14.678	14.7741	15.1683	15.5768	16.0123
1657	0.460278	290.217	17.2166	9.51664	148.816	14.6773	14.7735	15.1675	15.5758	16.0111
1658	0.460556	290.217	17.2166	9.51655	148.815	14.6767	14.7728	15.1667	15.5749	16.0099
1659	0.460833	290.216	17.2165	9.51646	148.813	14.6761	14.7721	15.1659	15.5739	16.0087
1660	0.461111	290.216	17.2164	9.51637	148.812	14.6754	14.7715	15.1651	15.5729	16.0075
1661	0.461389	290.216	17.2162	9.51625	148.81	14.6747	14.7708	15.1643	15.572	16.0063
1662	0.461667	290.216	17.2162	9.51616	148.808	14.6741	14.7701	15.1635	15.571	16.0051
1663	0.461944	290.216	17.2161	9.51606	148.807	14.6735	14.7694	15.1627	15.5701	16.0039
1664	0.462222	290.216	17.216	9.51597	148.806	14.6728	14.7687	15.1619	15.5691	16.0027
1665	0.4625	290.216	17.2159	9.51588	148.804	14.6721	14.7681	15.1611	15.5681	16.0015
1666	0.462778	290.216	17.2158	9.51576	148.802	14.6715	14.7674	15.1603	15.5672	16.0003
1667	0.463056	290.216	17.2157	9.51567	148.801	14.6709	14.7668	15.1595	15.5662	15.9991
1668	0.463333	290.216	17.2156	9.51558	148.799	14.6702	14.7661	15.1588	15.5653	15.9979
1669	0.463611	290.215	17.2155	9.51548	148.798	14.6696	14.7654	15.158	15.5643	15.9967
1670	0.463889	290.215	17.2154	9.51539	148.796	14.6689	14.7647	15.1572	15.5634	15.9955
1671	0.464167	290.215	17.2153	9.51527	148.795	14.6683	14.7641	15.1564	15.5625	15.9943
1672	0.464444	290.215	17.2152	9.51518	148.793	14.6677	14.7634	15.1556	15.5615	15.9932
1673	0.464722	290.215	17.2151	9.51509	148.792	14.667	14.7627	15.1548	15.5605	15.9919
1674	0.465	290.215	17.215	9.515	148.79	14.6664	14.7621	15.154	15.5596	15.9908
1675	0.465278	290.215	17.2149	9.51487	148.788	14.6657	14.7614	15.1533	15.5587	15.9896
1676	0.465556	290.215	17.2148	9.51478	148.787	14.6651	14.7607	15.1525	15.5577	15.9884
1677	0.465833	290.215	17.2147	9.51469	148.785	14.6644	14.7601	15.1517	15.5568	15.9872
1678	0.466111	290.215	17.2146	9.5146	148.784	14.6638	14.7594	15.1509	15.5558	15.9861
1679	0.466389	290.215	17.2145	9.51451	148.783	14.6631	14.7587	15.1501	15.5549	15.9849
1680	0.466667	290.214	17.2144	9.51439	148.781	14.6625	14.7581	15.1494	15.5539	15.9837
1681	0.466944	290.214	17.2143	9.51429	148.779	14.6619	14.7574	15.1485	15.553	15.9825
1682	0.467222	290.214	17.2142	9.5142	148.778	14.6612	14.7567	15.1478	15.552	15.9813
1683	0.4675	290.214	17.2141	9.51411	148.776	14.6606	14.7561	15.147	15.5511	15.9802
1684	0.467778	290.214	17.214	9.51402	148.775	14.6599	14.7554	15.1462	15.5502	15.979
1685	0.468056	290.214	17.2139	9.5139	148.773	14.6593	14.7548	15.1454	15.5492	15.9778
1686	0.468333	290.214	17.2138	9.51381	148.772	14.6587	14.7541	15.1447	15.5483	15.9767
1687	0.468611	290.214	17.2137	9.51371	148.77	14.6581	14.7534	15.1439	15.5473	15.9755
1688	0.468889	290.214	17.2136	9.51362	148.769	14.6574	14.7528	15.1431	15.5464	15.9743
1689	0.469167	290.214	17.2135	9.51353	148.767	14.6568	14.7521	15.1423	15.5455	15.9731
1690	0.469444	290.213	17.2134	9.51341	148.765	14.6562	14.7515	15.1415	15.5446	15.972
1691	0.469722	290.213	17.2133	9.51332	148.764	14.6555	14.7508	15.1408	15.5436	15.9708
1692	0.47	290.213	17.2132	9.51323	148.763	14.6549	14.7502	15.14	15.5427	15.9697
1693	0.470278	290.213	17.2131	9.51313	148.761	14.6542	14.7495	15.1392	15.5417	15.9685
1694	0.470556	290.213	17.213	9.51301	148.759	14.6536	14.7488	15.1385	15.5408	15.9673
1695	0.470833	290.213	17.2129	9.51292	148.758	14.653	14.7482	15.1377	15.5399	15.9662
1696	0.471111	290.213	17.2128	9.51283	148.756	14.6523	14.7475	15.1369	15.5389	15.9651
1697	0.471389	290.213	17.2127	9.51274	148.755	14.6517	14.7469	15.1361	15.538	15.9639
1698	0.471667	290.213	17.2126	9.51262	148.753	14.6511	14.7462	15.1354	15.5371	15.9628
1699	0.471944	290.213	17.2125	9.51252	148.752	14.6505	14.7456	15.1346	15.5362	15.9616
1700	0.472222	290.212	17.2124	9.51243	148.75	14.6498	14.7449	15.1339	15.5353	15.9604
1701	0.4725	290.212	17.2123	9.51234	148.749	14.6492	14.7442	15.1331	15.5343	15.9593
1702	0.472778	290.212	17.2122	9.51225	148.747	14.6486	14.7436	15.1323	15.5334	15.9581
1703	0.473056	290.212	17.2121	9.51213	148.745	14.6479	14.7429	15.1316	15.5325	15.957
1704	0.473333	290.212	17.212	9.51204	148.744	14.6473	14.7423	15.1308	15.5316	15.9558
1705	0.473611	290.212	17.2119	9.51194	148.743	14.6467	14.7416	15.13	15.5306	15.9547
1706	0.473889	290.212	17.2119	9.51185	148.741	14.6461	14.741	15.1292	15.5297	15.9536
1707	0.474167	290.212	17.2117	9.51173	148.739	14.6454	14.7403	15.1285	15.5288	15.9524
1708	0.474444	290.212	17.2116	9.51164	148.738	14.6447	14.7397	15.1277	15.5279	15.9513
1709	0.474722	290.212	17.2115	9.51155	148.736	14.6442	14.739	15.127	15.527	15.9501
1710	0.475	290.211	17.2115	9.51146	148.735	14.6435	14.7384	15.1262	15.526	15.949
1711	0.475278	290.211	17.2113	9.51133	148.733	14.6429	14.7377	15.1255	15.5251	15.9478
1712	0.475556	290.211	17.2112	9.51124	148.732	14.6423	14.7371	15.1247	15.5242	15.9467
1713	0.475833	290.211	17.2112	9.51115	148.73	14.6416	14.7365	15.1239	15.5233	15.9456
1714	0.476111	290.211	17.2111	9.51106	148.729	14.641	14.7358	15.1231	15.5224	15.9445
1715	0.476389	290.211	17.211	9.51097	148.727	14.6404	14.7351	15.1224	15.5215	15.9433
1716	0.476667	290.211	17.2108	9.51085	148.725	14.6398	14.7345	15.1216	15.5205	15.9422
1717	0.476944	290.211	17.2108	9.51075	148.724	14.6391	14.7339	15.1208	15.5197	15.9411
1718	0.477222	290.211	17.2107	9.51066	148.722	14.6385	14.7332	15.1201	15.5187	15.9399
1719	0.4775	290.211	17.2106	9.51057	148.721	14.6379	14.7325	15.1193	15.5178	15.9388
1720	0.477778	290.21	17.2104	9.51045	148.719	14.6373	14.7319	15.1186	15.5169	15.9377
1721	0.478056	290.21	17.2104	9.51036	148.718	14.6367	14.7313	15.1178	15.516	15.9366
1722	0.478333	290.21	17.2103	9.51027	148.716	14.636	14.7306	15.1171	15.5151	15.9354
1723	0.478611	290.21	17.2102	9.51017	148.715	14.6354	14.7299	15.1163	15.5142	15.9343
1724	0.478889	290.21	17.2101	9.51005	148.713	14.6348	14.7293	15.1156	15.5133	15.9332
1725	0.479167	290.21	17.21	9.50996	148.711	14.6342	14.7287	15.1148	15.5124	15.9321
1726	0.479444	290.21	17.2099	9.50987	148.71	14.6335	14.7281	15.114	15.5115	15.9309
[truncated: 16,634 more rows]
